# Supplementary material for: Blood flow-restricted resistance training modulates miRNAs to improve early hypertensive cardiac function
Source: PLoS One. 2025 Sep 25;20(9):e0333027. doi: 10.1371/journal.pone.0333027 (PMC12463276; doi:10.1371/journal.pone.0333027)
Supplement: S6 Table — (XLS) [file pone.0333027.s006.xls]

miRNA_id	Transcript	Total Score	Total Energy	Max Score	Max Energy	miRNA Length	Transcript Length	Positions	gene	Dbxref	product	GO_id	GO_term	pathway	pathway_description
rno-miR-1249	NM_001037158.1	158.00	-35.07	158.00	-35.07	22	4732	 1147	Pcdhga9	GeneID:252895,Genbank:NM_001037158.1,RGD:620729	protocadherin gamma subfamily A, 9	GO:0007283,GO:0016020,GO:0005887,GO:0007155,GO:0007267	spermatogenesis|membrane|integral component of plasma membrane|cell adhesion|cell-cell signaling
rno-miR-1249	NM_001105852.1	170.00	-30.52	170.00	-30.52	22	2301	 2	Otop3	GeneID:287821,Genbank:NM_001105852.1,RGD:1306663	otopetrin 3	GO:0016021	integral component of membrane
rno-miR-1249	NM_001105875.1	171.00	-33.80	171.00	-33.80	22	1216	 150	Ccdc58	GeneID:288065,Genbank:NM_001105875.1,RGD:1564582	coiled-coil domain containing 58	GO:0005739	mitochondrion
rno-miR-1249	NM_001106259.3	167.00	-33.29	167.00	-33.29	22	1599	 1526	Akt1s1	GeneID:292887,Genbank:NM_001106259.3,RGD:1312049	AKT1 substrate 1	GO:0045792,GO:0005737,GO:0048011,GO:0005829,GO:0006469,GO:0008150,GO:0031931,GO:0032007,GO:0032991,GO:0038202,GO:0005515,GO:0042981,GO:0005634,GO:0043523	negative regulation of cell size|cytoplasm|neurotrophin TRK receptor signaling pathway|cytosol|negative regulation of protein kinase activity|biological_process|TORC1 complex|negative regulation of TOR signaling|protein-containing complex|TORC1 signaling|protein binding|regulation of apoptotic process|nucleus|regulation of neuron apoptotic process	rno04152,rno04150,rno04140,rno04211,rno04213,rno04714	AMPK signaling pathway|mTOR signaling pathway|Autophagy - animal|Longevity regulating pathway - mammal|Longevity regulating pathway - multiple species|Thermogenesis
rno-miR-1249	NM_001107232.1	183.00	-41.10	183.00	-41.10	22	3952	 3817	Osbp2	GeneID:305475,Genbank:NM_001107232.1,RGD:1310505	oxysterol binding protein 2	GO:0097440,GO:0006869,GO:0007286,GO:0015485	apical dendrite|lipid transport|spermatid development|cholesterol binding
rno-miR-1249	NM_001109079.2	180.00	-34.24	180.00	-34.24	22	7439	 2516	Kif26b	GeneID:305012,Genbank:NM_001109079.2,RGD:1560022	kinesin family member 26B	GO:0005874,GO:0007018,GO:0008017,GO:0016887,GO:0022409,GO:0030010,GO:0072092,GO:0003777,GO:0005524,GO:0005871	microtubule|microtubule-based movement|microtubule binding|ATPase activity|positive regulation of cell-cell adhesion|establishment of cell polarity|ureteric bud invasion|microtubule motor activity|ATP binding|kinesin complex
rno-miR-1249	NM_001109135.1	170.00	-37.79	170.00	-37.79	22	4091	 297	Tmem200a	GeneID:498987,Genbank:NM_001109135.1,RGD:1564024	transmembrane protein 200A	GO:0016021	integral component of membrane
rno-miR-1249	NM_001109190.2	168.00	-31.75	168.00	-31.75	22	3234	 3101	Celf3	GeneID:499669,Genbank:NM_001109190.2,RGD:1563168	CUGBP, Elav-like family member 3	GO:0005575,GO:0005634,GO:0005737,GO:0007283,GO:0008150,GO:0008380,GO:0016604,GO:0030317,GO:0030575,GO:0048026,GO:0097322,GO:0000381,GO:0098781,GO:0003674,GO:0003723	cellular_component|nucleus|cytoplasm|spermatogenesis|biological_process|RNA splicing|nuclear body|flagellated sperm motility|nuclear body organization|positive regulation of mRNA splicing, via spliceosome|7SK snRNA binding|regulation of alternative mRNA splicing, via spliceosome|ncRNA transcription|molecular_function|RNA binding
rno-miR-1249	NM_001134510.1	156.00	-30.30	156.00	-30.30	22	5319	 3191	RGD1561161	GeneID:294747,Genbank:NM_001134510.1,RGD:1561161	similar to BC067074 protein	GO:0016021,GO:0016477	integral component of membrane|cell migration
rno-miR-1249	NM_001134569.1	153.00	-30.51	153.00	-30.51	22	836	 1	RGD1561157	GeneID:360487,Genbank:NM_001134569.1,RGD:1561157	RGD1561157
rno-miR-1249	NM_001309459.1	166.00	-31.79	166.00	-31.79	22	2074	 108	Actr8	GeneID:361107,Genbank:NM_001309459.1,RGD:1311878	ARP8 actin-related protein 8 homolog	GO:0005634,GO:0005813,GO:0006281,GO:0006310,GO:0006338,GO:0006351,GO:0006355,GO:0008150,GO:0031011,GO:0003674,GO:0005524,GO:0005575	nucleus|centrosome|DNA repair|DNA recombination|chromatin remodeling|transcription, DNA-templated|regulation of transcription, DNA-templated|biological_process|Ino80 complex|molecular_function|ATP binding|cellular_component
rno-miR-1249	NM_012846.1	171.00	-31.45	171.00	-31.45	22	1216	 2	Fgf1	GeneID:25317,Genbank:NM_012846.1,RGD:2605	fibroblast growth factor 1	GO:0005576,GO:0005578,GO:0005615,GO:0005634,GO:0005730,GO:0010469,GO:0005737,GO:0010595,GO:0005829,GO:0030154,GO:0030324,GO:0030335,GO:0045944,GO:0030544,GO:0050679,GO:0032148,GO:0051781,GO:0060681,GO:0072163,GO:0000187,GO:1901509,GO:0001525,GO:0001759,GO:0001934,GO:0005104,GO:0005178,GO:0005938,GO:0008083,GO:0008201,GO:0008283,GO:0008284,GO:0034605,GO:0008543,GO:0043406,GO:0044548,GO:0045542,GO:1902533,GO:0045766,GO:1903672,GO:2000544	extracellular region|proteinaceous extracellular matrix|extracellular space|nucleus|nucleolus|regulation of signaling receptor activity|cytoplasm|positive regulation of endothelial cell migration|cytosol|cell differentiation|lung development|positive regulation of cell migration|positive regulation of transcription by RNA polymerase II|Hsp70 protein binding|positive regulation of epithelial cell proliferation|activation of protein kinase B activity|positive regulation of cell division|branch elongation involved in ureteric bud branching|mesonephric epithelium development|activation of MAPK activity|regulation of endothelial tube morphogenesis|angiogenesis|organ induction|positive regulation of protein phosphorylation|fibroblast growth factor receptor binding|integrin binding|cell cortex|growth factor activity|heparin binding|cell proliferation|positive regulation of cell proliferation|cellular response to heat|fibroblast growth factor receptor signaling pathway|positive regulation of MAP kinase activity|S100 protein binding|positive regulation of cholesterol biosynthetic process|positive regulation of intracellular signal transduction|positive regulation of angiogenesis|positive regulation of sprouting angiogenesis|regulation of endothelial cell chemotaxis to fibroblast growth factor	rno04014,rno04015,rno04010,rno04390,rno04151,rno04810,rno05200,rno05226,rno05218,rno05224	Ras signaling pathway|Rap1 signaling pathway|MAPK signaling pathway|Hippo signaling pathway|PI3K-Akt signaling pathway|Regulation of actin cytoskeleton|Pathways in cancer|Gastric cancer|Melanoma|Breast cancer
rno-miR-1249	NM_012902.1	173.00	-33.38	173.00	-33.38	22	1662	 1299	Amh	GeneID:25378,Genbank:NM_012902.1,RGD:2108	anti-Mullerian hormone	GO:0008083,GO:0001880,GO:0010469,GO:0010628,GO:0005102,GO:0005160,GO:0005179,GO:0005515,GO:0014070,GO:0005615,GO:0042493,GO:0051092,GO:0005737,GO:2000355,GO:0007267,GO:0001546,GO:0007506,GO:0001655,GO:0007568	growth factor activity|Mullerian duct regression|regulation of signaling receptor activity|positive regulation of gene expression|signaling receptor binding|transforming growth factor beta receptor binding|hormone activity|protein binding|response to organic cyclic compound|extracellular space|response to drug|positive regulation of NF-kappaB transcription factor activity|cytoplasm|negative regulation of ovarian follicle development|cell-cell signaling|preantral ovarian follicle growth|gonadal mesoderm development|urogenital system development|aging	rno04350,rno04390,rno04024,rno04060	TGF-beta signaling pathway|Hippo signaling pathway|cAMP signaling pathway|Cytokine-cytokine receptor interaction
rno-miR-1249	NM_021868.2	167.00	-30.51	167.00	-30.51	22	2951	 2101	Cttn	GeneID:60465,Genbank:NM_021868.2,RGD:619839	cortactin	GO:0005884,GO:0005886,GO:0005905,GO:0005925,GO:0005938,GO:0006886,GO:0030838,GO:0006898,GO:0030863,GO:0006930,GO:0031532,GO:0043197,GO:0043231,GO:0045296,GO:0045987,GO:0048041,GO:0048812,GO:0001726,GO:0002102,GO:0005515,GO:0005522,GO:0005737,GO:0005794,GO:0005829,GO:0007420,GO:0008076,GO:0030027,GO:0030041,GO:0030054,GO:0048870,GO:0030426,GO:0070064,GO:0030516,GO:0071933,GO:0097062,GO:0097581,GO:0098871,GO:0098885,GO:1903146,GO:1990023,GO:2001237	actin filament|plasma membrane|clathrin-coated pit|focal adhesion|cell cortex|intracellular protein transport|positive regulation of actin filament polymerization|receptor-mediated endocytosis|cortical cytoskeleton|substrate-dependent cell migration, cell extension|actin cytoskeleton reorganization|dendritic spine|intracellular membrane-bounded organelle|cadherin binding|positive regulation of smooth muscle contraction|focal adhesion assembly|neuron projection morphogenesis|ruffle|podosome|protein binding|profilin binding|cytoplasm|Golgi apparatus|cytosol|brain development|voltage-gated potassium channel complex|lamellipodium|actin filament polymerization|cell junction|cell motility|growth cone|proline-rich region binding|regulation of axon extension|Arp2/3 complex binding|dendritic spine maintenance|lamellipodium organization|postsynaptic actin cytoskeleton|modification of postsynaptic actin cytoskeleton|regulation of autophagy of mitochondrion|mitotic spindle midzone|negative regulation of extrinsic apoptotic signaling pathway	rno04530,rno05205,rno05100	Tight junction|Proteoglycans in cancer|Bacterial invasion of epithelial cells
rno-miR-1249	NM_023026.2	166.00	-31.46	166.00	-31.46	22	4884	 594	Agap2	GeneID:65218,Genbank:NM_023026.2,RGD:628844	ArfGAP with GTPase domain, ankyrin repeat and PH domain 2	GO:2001240,GO:0043066,GO:0016020,GO:0005515,GO:0043231,GO:0016192,GO:0005525,GO:0043524,GO:0019901,GO:0005634,GO:0005730,GO:0030295,GO:0005737,GO:0043547,GO:0031267,GO:0005739,GO:0045944,GO:0032012,GO:0046427,GO:0032147,GO:0005829,GO:0003924,GO:0046872,GO:0033601,GO:0005096,GO:0060749,GO:0042177,GO:0014068	negative regulation of extrinsic apoptotic signaling pathway in absence of ligand|negative regulation of apoptotic process|membrane|protein binding|intracellular membrane-bounded organelle|vesicle-mediated transport|GTP binding|negative regulation of neuron apoptotic process|protein kinase binding|nucleus|nucleolus|protein kinase activator activity|cytoplasm|positive regulation of GTPase activity|small GTPase binding|mitochondrion|positive regulation of transcription by RNA polymerase II|regulation of ARF protein signal transduction|positive regulation of JAK-STAT cascade|activation of protein kinase activity|cytosol|GTPase activity|metal ion binding|positive regulation of mammary gland epithelial cell proliferation|GTPase activator activity|mammary gland alveolus development|negative regulation of protein catabolic process|positive regulation of phosphatidylinositol 3-kinase signaling	rno04068,rno04144	FoxO signaling pathway|Endocytosis
rno-miR-1249	NM_173095.3	158.00	-30.83	158.00	-30.83	22	1746	 858	Kcna1	GeneID:24520,Genbank:NM_173095.3,RGD:2949	potassium voltage-gated channel subfamily A member 1	GO:0005251,GO:0005515,GO:0005783,GO:0005829,GO:0005887,GO:0016324,GO:0019228,GO:0006937,GO:0007405,GO:0021766,GO:0023041,GO:0030054,GO:0042391,GO:0042734,GO:0030424,GO:0043025,GO:0043204,GO:0043679,GO:0001964,GO:0051260,GO:0071286,GO:0044224,GO:0005249,GO:0071805,GO:0097718,GO:1903818,GO:0007420,GO:0008076,GO:0009986,GO:0010644,GO:0030425,GO:0010960,GO:0016021,GO:0031410,GO:0033270,GO:0034613,GO:0045202,GO:0034705,GO:0050905,GO:0050966,GO:0050976	delayed rectifier potassium channel activity|protein binding|endoplasmic reticulum|cytosol|integral component of plasma membrane|apical plasma membrane|neuronal action potential|regulation of muscle contraction|neuroblast proliferation|hippocampus development|neuronal signal transduction|cell junction|regulation of membrane potential|presynaptic membrane|axon|neuronal cell body|perikaryon|axon terminus|startle response|protein homooligomerization|cellular response to magnesium ion|juxtaparanode region of axon|voltage-gated potassium channel activity|potassium ion transmembrane transport|disordered domain specific binding|positive regulation of voltage-gated potassium channel activity|brain development|voltage-gated potassium channel complex|cell surface|cell communication by electrical coupling|dendrite|magnesium ion homeostasis|integral component of membrane|cytoplasmic vesicle|paranode region of axon|cellular protein localization|synapse|potassium channel complex|neuromuscular process|detection of mechanical stimulus involved in sensory perception of pain|detection of mechanical stimulus involved in sensory perception of touch
rno-miR-1249	XM_002728582.5	171.00	-30.33	171.00	-30.33	22	2913	 1360	Palm3	GeneID:100359592,Genbank:XM_002728582.5,RGD:2323602	paralemmin 3, transcript variant X1	GO:0008063,GO:0023052,GO:0032496,GO:0001960	Toll signaling pathway|signaling|response to lipopolysaccharide|negative regulation of cytokine-mediated signaling pathway
rno-miR-1249	XM_003749310.3	165.00	-33.02	165.00	-33.02	22	3710	 448	LOC100909434	GeneID:100909434,Genbank:XM_003749310.3,RGD:6503563	protocadherin-16-like	GO:0016021,GO:0005509,GO:0005886,GO:0007156	integral component of membrane|calcium ion binding|plasma membrane|homophilic cell adhesion via plasma membrane adhesion molecules
rno-miR-1249	XM_006227690.3	170.00	-37.79	170.00	-37.79	22	7006	 1603	Tmem200a	GeneID:498987,Genbank:XM_006227690.3,RGD:1564024	transmembrane protein 200A, transcript variant X2	GO:0016021	integral component of membrane
rno-miR-1249	XM_006228487.2	176.00	-36.35	176.00	-36.35	22	5955	 42	Zc3h4	GeneID:678741,Genbank:XM_006228487.2,RGD:1596943	zinc finger CCCH-type containing 4, transcript variant X6	GO:0005654,GO:0005829,GO:0006357,GO:0045892,GO:0046872,GO:0001162,GO:0003700,GO:0005634	nucleoplasm|cytosol|regulation of transcription by RNA polymerase II|negative regulation of transcription, DNA-templated|metal ion binding|RNA polymerase II intronic transcription regulatory region sequence-specific DNA binding|DNA binding transcription factor activity|nucleus
rno-miR-1249	XM_006229003.3	167.00	-33.29	167.00	-33.29	22	2097	 2041	Akt1s1	GeneID:292887,Genbank:XM_006229003.3,RGD:1312049	AKT1 substrate 1, transcript variant X1	GO:0045792,GO:0005737,GO:0048011,GO:0005829,GO:0006469,GO:0008150,GO:0031931,GO:0032007,GO:0032991,GO:0038202,GO:0005515,GO:0042981,GO:0005634,GO:0043523	negative regulation of cell size|cytoplasm|neurotrophin TRK receptor signaling pathway|cytosol|negative regulation of protein kinase activity|biological_process|TORC1 complex|negative regulation of TOR signaling|protein-containing complex|TORC1 signaling|protein binding|regulation of apoptotic process|nucleus|regulation of neuron apoptotic process	rno04152,rno04150,rno04140,rno04211,rno04213,rno04714	AMPK signaling pathway|mTOR signaling pathway|Autophagy - animal|Longevity regulating pathway - mammal|Longevity regulating pathway - multiple species|Thermogenesis
rno-miR-1249	XM_006230622.3	167.00	-30.51	167.00	-30.51	22	3074	 2256	Cttn	GeneID:60465,Genbank:XM_006230622.3,RGD:619839	cortactin, transcript variant X1	GO:0005884,GO:0005886,GO:0005905,GO:0005925,GO:0005938,GO:0006886,GO:0030838,GO:0006898,GO:0030863,GO:0006930,GO:0031532,GO:0043197,GO:0043231,GO:0045296,GO:0045987,GO:0048041,GO:0048812,GO:0001726,GO:0002102,GO:0005515,GO:0005522,GO:0005737,GO:0005794,GO:0005829,GO:0007420,GO:0008076,GO:0030027,GO:0030041,GO:0030054,GO:0048870,GO:0030426,GO:0070064,GO:0030516,GO:0071933,GO:0097062,GO:0097581,GO:0098871,GO:0098885,GO:1903146,GO:1990023,GO:2001237	actin filament|plasma membrane|clathrin-coated pit|focal adhesion|cell cortex|intracellular protein transport|positive regulation of actin filament polymerization|receptor-mediated endocytosis|cortical cytoskeleton|substrate-dependent cell migration, cell extension|actin cytoskeleton reorganization|dendritic spine|intracellular membrane-bounded organelle|cadherin binding|positive regulation of smooth muscle contraction|focal adhesion assembly|neuron projection morphogenesis|ruffle|podosome|protein binding|profilin binding|cytoplasm|Golgi apparatus|cytosol|brain development|voltage-gated potassium channel complex|lamellipodium|actin filament polymerization|cell junction|cell motility|growth cone|proline-rich region binding|regulation of axon extension|Arp2/3 complex binding|dendritic spine maintenance|lamellipodium organization|postsynaptic actin cytoskeleton|modification of postsynaptic actin cytoskeleton|regulation of autophagy of mitochondrion|mitotic spindle midzone|negative regulation of extrinsic apoptotic signaling pathway	rno04530,rno05205,rno05100	Tight junction|Proteoglycans in cancer|Bacterial invasion of epithelial cells
rno-miR-1249	XM_006230625.3	167.00	-30.51	167.00	-30.51	22	2852	 2034	Cttn	GeneID:60465,Genbank:XM_006230625.3,RGD:619839	cortactin, transcript variant X3	GO:0005884,GO:0005886,GO:0005905,GO:0005925,GO:0005938,GO:0006886,GO:0030838,GO:0006898,GO:0030863,GO:0006930,GO:0031532,GO:0043197,GO:0043231,GO:0045296,GO:0045987,GO:0048041,GO:0048812,GO:0001726,GO:0002102,GO:0005515,GO:0005522,GO:0005737,GO:0005794,GO:0005829,GO:0007420,GO:0008076,GO:0030027,GO:0030041,GO:0030054,GO:0048870,GO:0030426,GO:0070064,GO:0030516,GO:0071933,GO:0097062,GO:0097581,GO:0098871,GO:0098885,GO:1903146,GO:1990023,GO:2001237	actin filament|plasma membrane|clathrin-coated pit|focal adhesion|cell cortex|intracellular protein transport|positive regulation of actin filament polymerization|receptor-mediated endocytosis|cortical cytoskeleton|substrate-dependent cell migration, cell extension|actin cytoskeleton reorganization|dendritic spine|intracellular membrane-bounded organelle|cadherin binding|positive regulation of smooth muscle contraction|focal adhesion assembly|neuron projection morphogenesis|ruffle|podosome|protein binding|profilin binding|cytoplasm|Golgi apparatus|cytosol|brain development|voltage-gated potassium channel complex|lamellipodium|actin filament polymerization|cell junction|cell motility|growth cone|proline-rich region binding|regulation of axon extension|Arp2/3 complex binding|dendritic spine maintenance|lamellipodium organization|postsynaptic actin cytoskeleton|modification of postsynaptic actin cytoskeleton|regulation of autophagy of mitochondrion|mitotic spindle midzone|negative regulation of extrinsic apoptotic signaling pathway	rno04530,rno05205,rno05100	Tight junction|Proteoglycans in cancer|Bacterial invasion of epithelial cells
rno-miR-1249	XM_006230889.3	167.00	-30.51	167.00	-30.51	22	3074	 2256	Cttn	GeneID:60465,Genbank:XM_006230889.3,RGD:619839	cortactin, transcript variant X4	GO:0005884,GO:0005886,GO:0005905,GO:0005925,GO:0005938,GO:0006886,GO:0030838,GO:0006898,GO:0030863,GO:0006930,GO:0031532,GO:0043197,GO:0043231,GO:0045296,GO:0045987,GO:0048041,GO:0048812,GO:0001726,GO:0002102,GO:0005515,GO:0005522,GO:0005737,GO:0005794,GO:0005829,GO:0007420,GO:0008076,GO:0030027,GO:0030041,GO:0030054,GO:0048870,GO:0030426,GO:0070064,GO:0030516,GO:0071933,GO:0097062,GO:0097581,GO:0098871,GO:0098885,GO:1903146,GO:1990023,GO:2001237	actin filament|plasma membrane|clathrin-coated pit|focal adhesion|cell cortex|intracellular protein transport|positive regulation of actin filament polymerization|receptor-mediated endocytosis|cortical cytoskeleton|substrate-dependent cell migration, cell extension|actin cytoskeleton reorganization|dendritic spine|intracellular membrane-bounded organelle|cadherin binding|positive regulation of smooth muscle contraction|focal adhesion assembly|neuron projection morphogenesis|ruffle|podosome|protein binding|profilin binding|cytoplasm|Golgi apparatus|cytosol|brain development|voltage-gated potassium channel complex|lamellipodium|actin filament polymerization|cell junction|cell motility|growth cone|proline-rich region binding|regulation of axon extension|Arp2/3 complex binding|dendritic spine maintenance|lamellipodium organization|postsynaptic actin cytoskeleton|modification of postsynaptic actin cytoskeleton|regulation of autophagy of mitochondrion|mitotic spindle midzone|negative regulation of extrinsic apoptotic signaling pathway	rno04530,rno05205,rno05100	Tight junction|Proteoglycans in cancer|Bacterial invasion of epithelial cells
rno-miR-1249	XM_006230891.3	167.00	-30.51	167.00	-30.51	22	2852	 2034	Cttn	GeneID:60465,Genbank:XM_006230891.3,RGD:619839	cortactin, transcript variant X5	GO:0005884,GO:0005886,GO:0005905,GO:0005925,GO:0005938,GO:0006886,GO:0030838,GO:0006898,GO:0030863,GO:0006930,GO:0031532,GO:0043197,GO:0043231,GO:0045296,GO:0045987,GO:0048041,GO:0048812,GO:0001726,GO:0002102,GO:0005515,GO:0005522,GO:0005737,GO:0005794,GO:0005829,GO:0007420,GO:0008076,GO:0030027,GO:0030041,GO:0030054,GO:0048870,GO:0030426,GO:0070064,GO:0030516,GO:0071933,GO:0097062,GO:0097581,GO:0098871,GO:0098885,GO:1903146,GO:1990023,GO:2001237	actin filament|plasma membrane|clathrin-coated pit|focal adhesion|cell cortex|intracellular protein transport|positive regulation of actin filament polymerization|receptor-mediated endocytosis|cortical cytoskeleton|substrate-dependent cell migration, cell extension|actin cytoskeleton reorganization|dendritic spine|intracellular membrane-bounded organelle|cadherin binding|positive regulation of smooth muscle contraction|focal adhesion assembly|neuron projection morphogenesis|ruffle|podosome|protein binding|profilin binding|cytoplasm|Golgi apparatus|cytosol|brain development|voltage-gated potassium channel complex|lamellipodium|actin filament polymerization|cell junction|cell motility|growth cone|proline-rich region binding|regulation of axon extension|Arp2/3 complex binding|dendritic spine maintenance|lamellipodium organization|postsynaptic actin cytoskeleton|modification of postsynaptic actin cytoskeleton|regulation of autophagy of mitochondrion|mitotic spindle midzone|negative regulation of extrinsic apoptotic signaling pathway	rno04530,rno05205,rno05100	Tight junction|Proteoglycans in cancer|Bacterial invasion of epithelial cells
rno-miR-1249	XM_006231570.3	158.00	-30.90	158.00	-30.90	22	6112	 943	Dnmbp	GeneID:309362,Genbank:XM_006231570.3,RGD:1583840	dynamin binding protein, transcript variant X2	GO:0007568,GO:0007616,GO:0035023,GO:0043547,GO:0045202,GO:0005089,GO:0005737,GO:0007264	aging|long-term memory|regulation of Rho protein signal transduction|positive regulation of GTPase activity|synapse|Rho guanyl-nucleotide exchange factor activity|cytoplasm|small GTPase mediated signal transduction
rno-miR-1249	XM_006232535.3	165.00	-33.02	165.00	-33.02	22	11548	 1032	Dchs2	GeneID:310550,Genbank:XM_006232535.3,RGD:1563329	dachsous cadherin-related 2, transcript variant X2	GO:0072006,GO:0072137	nephron development|condensed mesenchymal cell proliferation	rno04392	Hippo signaling pathway - multiple species
rno-miR-1249	XM_006232898.3	168.00	-31.75	168.00	-31.75	22	3212	 3079	Celf3	GeneID:499669,Genbank:XM_006232898.3,RGD:1563168	CUGBP, Elav-like family member 3, transcript variant X2	GO:0005575,GO:0005634,GO:0005737,GO:0007283,GO:0008150,GO:0008380,GO:0016604,GO:0030317,GO:0030575,GO:0048026,GO:0097322,GO:0000381,GO:0098781,GO:0003674,GO:0003723	cellular_component|nucleus|cytoplasm|spermatogenesis|biological_process|RNA splicing|nuclear body|flagellated sperm motility|nuclear body organization|positive regulation of mRNA splicing, via spliceosome|7SK snRNA binding|regulation of alternative mRNA splicing, via spliceosome|ncRNA transcription|molecular_function|RNA binding
rno-miR-1249	XM_006232900.3	168.00	-31.75	168.00	-31.75	22	3127	 2994	Celf3	GeneID:499669,Genbank:XM_006232900.3,RGD:1563168	CUGBP, Elav-like family member 3, transcript variant X3	GO:0005575,GO:0005634,GO:0005737,GO:0007283,GO:0008150,GO:0008380,GO:0016604,GO:0030317,GO:0030575,GO:0048026,GO:0097322,GO:0000381,GO:0098781,GO:0003674,GO:0003723	cellular_component|nucleus|cytoplasm|spermatogenesis|biological_process|RNA splicing|nuclear body|flagellated sperm motility|nuclear body organization|positive regulation of mRNA splicing, via spliceosome|7SK snRNA binding|regulation of alternative mRNA splicing, via spliceosome|ncRNA transcription|molecular_function|RNA binding
rno-miR-1249	XM_006232902.3	168.00	-31.75	168.00	-31.75	22	3065	 2932	Celf3	GeneID:499669,Genbank:XM_006232902.3,RGD:1563168	CUGBP, Elav-like family member 3, transcript variant X4	GO:0005575,GO:0005634,GO:0005737,GO:0007283,GO:0008150,GO:0008380,GO:0016604,GO:0030317,GO:0030575,GO:0048026,GO:0097322,GO:0000381,GO:0098781,GO:0003674,GO:0003723	cellular_component|nucleus|cytoplasm|spermatogenesis|biological_process|RNA splicing|nuclear body|flagellated sperm motility|nuclear body organization|positive regulation of mRNA splicing, via spliceosome|7SK snRNA binding|regulation of alternative mRNA splicing, via spliceosome|ncRNA transcription|molecular_function|RNA binding
rno-miR-1249	XM_006232903.3	168.00	-31.75	168.00	-31.75	22	3975	 3842	Celf3	GeneID:499669,Genbank:XM_006232903.3,RGD:1563168	CUGBP, Elav-like family member 3, transcript variant X5	GO:0005575,GO:0005634,GO:0005737,GO:0007283,GO:0008150,GO:0008380,GO:0016604,GO:0030317,GO:0030575,GO:0048026,GO:0097322,GO:0000381,GO:0098781,GO:0003674,GO:0003723	cellular_component|nucleus|cytoplasm|spermatogenesis|biological_process|RNA splicing|nuclear body|flagellated sperm motility|nuclear body organization|positive regulation of mRNA splicing, via spliceosome|7SK snRNA binding|regulation of alternative mRNA splicing, via spliceosome|ncRNA transcription|molecular_function|RNA binding
rno-miR-1249	XM_006232904.3	168.00	-31.75	168.00	-31.75	22	4959	 4826	Celf3	GeneID:499669,Genbank:XM_006232904.3,RGD:1563168	CUGBP, Elav-like family member 3, transcript variant X6	GO:0005575,GO:0005634,GO:0005737,GO:0007283,GO:0008150,GO:0008380,GO:0016604,GO:0030317,GO:0030575,GO:0048026,GO:0097322,GO:0000381,GO:0098781,GO:0003674,GO:0003723	cellular_component|nucleus|cytoplasm|spermatogenesis|biological_process|RNA splicing|nuclear body|flagellated sperm motility|nuclear body organization|positive regulation of mRNA splicing, via spliceosome|7SK snRNA binding|regulation of alternative mRNA splicing, via spliceosome|ncRNA transcription|molecular_function|RNA binding
rno-miR-1249	XM_006232905.3	168.00	-31.75	168.00	-31.75	22	2630	 2497	Celf3	GeneID:499669,Genbank:XM_006232905.3,RGD:1563168	CUGBP, Elav-like family member 3, transcript variant X7	GO:0005575,GO:0005634,GO:0005737,GO:0007283,GO:0008150,GO:0008380,GO:0016604,GO:0030317,GO:0030575,GO:0048026,GO:0097322,GO:0000381,GO:0098781,GO:0003674,GO:0003723	cellular_component|nucleus|cytoplasm|spermatogenesis|biological_process|RNA splicing|nuclear body|flagellated sperm motility|nuclear body organization|positive regulation of mRNA splicing, via spliceosome|7SK snRNA binding|regulation of alternative mRNA splicing, via spliceosome|ncRNA transcription|molecular_function|RNA binding
rno-miR-1249	XM_006232907.3	168.00	-31.75	168.00	-31.75	22	2566	 2433	Celf3	GeneID:499669,Genbank:XM_006232907.3,RGD:1563168	CUGBP, Elav-like family member 3, transcript variant X9	GO:0005575,GO:0005634,GO:0005737,GO:0007283,GO:0008150,GO:0008380,GO:0016604,GO:0030317,GO:0030575,GO:0048026,GO:0097322,GO:0000381,GO:0098781,GO:0003674,GO:0003723	cellular_component|nucleus|cytoplasm|spermatogenesis|biological_process|RNA splicing|nuclear body|flagellated sperm motility|nuclear body organization|positive regulation of mRNA splicing, via spliceosome|7SK snRNA binding|regulation of alternative mRNA splicing, via spliceosome|ncRNA transcription|molecular_function|RNA binding
rno-miR-1249	XM_006232908.3	168.00	-31.75	168.00	-31.75	22	2980	 2847	Celf3	GeneID:499669,Genbank:XM_006232908.3,RGD:1563168	CUGBP, Elav-like family member 3, transcript variant X12	GO:0005575,GO:0005634,GO:0005737,GO:0007283,GO:0008150,GO:0008380,GO:0016604,GO:0030317,GO:0030575,GO:0048026,GO:0097322,GO:0000381,GO:0098781,GO:0003674,GO:0003723	cellular_component|nucleus|cytoplasm|spermatogenesis|biological_process|RNA splicing|nuclear body|flagellated sperm motility|nuclear body organization|positive regulation of mRNA splicing, via spliceosome|7SK snRNA binding|regulation of alternative mRNA splicing, via spliceosome|ncRNA transcription|molecular_function|RNA binding
rno-miR-1249	XM_006232911.3	168.00	-31.75	168.00	-31.75	22	2531	 2398	Celf3	GeneID:499669,Genbank:XM_006232911.3,RGD:1563168	CUGBP, Elav-like family member 3, transcript variant X13	GO:0005575,GO:0005634,GO:0005737,GO:0007283,GO:0008150,GO:0008380,GO:0016604,GO:0030317,GO:0030575,GO:0048026,GO:0097322,GO:0000381,GO:0098781,GO:0003674,GO:0003723	cellular_component|nucleus|cytoplasm|spermatogenesis|biological_process|RNA splicing|nuclear body|flagellated sperm motility|nuclear body organization|positive regulation of mRNA splicing, via spliceosome|7SK snRNA binding|regulation of alternative mRNA splicing, via spliceosome|ncRNA transcription|molecular_function|RNA binding
rno-miR-1249	XM_006232912.3	168.00	-31.75	168.00	-31.75	22	2528	 2395	Celf3	GeneID:499669,Genbank:XM_006232912.3,RGD:1563168	CUGBP, Elav-like family member 3, transcript variant X14	GO:0005575,GO:0005634,GO:0005737,GO:0007283,GO:0008150,GO:0008380,GO:0016604,GO:0030317,GO:0030575,GO:0048026,GO:0097322,GO:0000381,GO:0098781,GO:0003674,GO:0003723	cellular_component|nucleus|cytoplasm|spermatogenesis|biological_process|RNA splicing|nuclear body|flagellated sperm motility|nuclear body organization|positive regulation of mRNA splicing, via spliceosome|7SK snRNA binding|regulation of alternative mRNA splicing, via spliceosome|ncRNA transcription|molecular_function|RNA binding
rno-miR-1249	XM_006233651.3	167.00	-31.43	167.00	-31.43	22	4110	 527	Rnf224	GeneID:366004,Genbank:XM_006233651.3,RGD:1564535	ring finger protein 224	GO:0046872	metal ion binding
rno-miR-1249	XM_006237395.3	171.00	-31.74	171.00	-31.74	22	6698	 2261	Chd4	GeneID:117535,Genbank:XM_006237395.3,RGD:620064	chromodomain helicase DNA binding protein 4, transcript variant X1	GO:0005524,GO:0005575,GO:0005634,GO:0005654,GO:0005737,GO:0005813,GO:0008134,GO:0016581,GO:0032991,GO:0032993,GO:0042826,GO:0000122,GO:0046872,GO:0001103,GO:0072553,GO:0003674	ATP binding|cellular_component|nucleus|nucleoplasm|cytoplasm|centrosome|transcription factor binding|NuRD complex|protein-containing complex|protein-DNA complex|histone deacetylase binding|negative regulation of transcription by RNA polymerase II|metal ion binding|RNA polymerase II repressing transcription factor binding|terminal button organization|molecular_function	rno05203,rno05165	Viral carcinogenesis|Human papillomavirus infection
rno-miR-1249	XM_006237396.3	171.00	-31.74	171.00	-31.74	22	6695	 2261	Chd4	GeneID:117535,Genbank:XM_006237396.3,RGD:620064	chromodomain helicase DNA binding protein 4, transcript variant X2	GO:0005524,GO:0005575,GO:0005634,GO:0005654,GO:0005737,GO:0005813,GO:0008134,GO:0016581,GO:0032991,GO:0032993,GO:0042826,GO:0000122,GO:0046872,GO:0001103,GO:0072553,GO:0003674	ATP binding|cellular_component|nucleus|nucleoplasm|cytoplasm|centrosome|transcription factor binding|NuRD complex|protein-containing complex|protein-DNA complex|histone deacetylase binding|negative regulation of transcription by RNA polymerase II|metal ion binding|RNA polymerase II repressing transcription factor binding|terminal button organization|molecular_function	rno05203,rno05165	Viral carcinogenesis|Human papillomavirus infection
rno-miR-1249	XM_006237397.3	171.00	-31.74	171.00	-31.74	22	6613	 2260	Chd4	GeneID:117535,Genbank:XM_006237397.3,RGD:620064	chromodomain helicase DNA binding protein 4, transcript variant X3	GO:0005524,GO:0005575,GO:0005634,GO:0005654,GO:0005737,GO:0005813,GO:0008134,GO:0016581,GO:0032991,GO:0032993,GO:0042826,GO:0000122,GO:0046872,GO:0001103,GO:0072553,GO:0003674	ATP binding|cellular_component|nucleus|nucleoplasm|cytoplasm|centrosome|transcription factor binding|NuRD complex|protein-containing complex|protein-DNA complex|histone deacetylase binding|negative regulation of transcription by RNA polymerase II|metal ion binding|RNA polymerase II repressing transcription factor binding|terminal button organization|molecular_function	rno05203,rno05165	Viral carcinogenesis|Human papillomavirus infection
rno-miR-1249	XM_006237398.3	171.00	-31.74	171.00	-31.74	22	6611	 2261	Chd4	GeneID:117535,Genbank:XM_006237398.3,RGD:620064	chromodomain helicase DNA binding protein 4, transcript variant X4	GO:0005524,GO:0005575,GO:0005634,GO:0005654,GO:0005737,GO:0005813,GO:0008134,GO:0016581,GO:0032991,GO:0032993,GO:0042826,GO:0000122,GO:0046872,GO:0001103,GO:0072553,GO:0003674	ATP binding|cellular_component|nucleus|nucleoplasm|cytoplasm|centrosome|transcription factor binding|NuRD complex|protein-containing complex|protein-DNA complex|histone deacetylase binding|negative regulation of transcription by RNA polymerase II|metal ion binding|RNA polymerase II repressing transcription factor binding|terminal button organization|molecular_function	rno05203,rno05165	Viral carcinogenesis|Human papillomavirus infection
rno-miR-1249	XM_006237399.3	171.00	-31.74	171.00	-31.74	22	6592	 2239	Chd4	GeneID:117535,Genbank:XM_006237399.3,RGD:620064	chromodomain helicase DNA binding protein 4, transcript variant X5	GO:0005524,GO:0005575,GO:0005634,GO:0005654,GO:0005737,GO:0005813,GO:0008134,GO:0016581,GO:0032991,GO:0032993,GO:0042826,GO:0000122,GO:0046872,GO:0001103,GO:0072553,GO:0003674	ATP binding|cellular_component|nucleus|nucleoplasm|cytoplasm|centrosome|transcription factor binding|NuRD complex|protein-containing complex|protein-DNA complex|histone deacetylase binding|negative regulation of transcription by RNA polymerase II|metal ion binding|RNA polymerase II repressing transcription factor binding|terminal button organization|molecular_function	rno05203,rno05165	Viral carcinogenesis|Human papillomavirus infection
rno-miR-1249	XM_006237400.3	171.00	-31.74	171.00	-31.74	22	6575	 2222	Chd4	GeneID:117535,Genbank:XM_006237400.3,RGD:620064	chromodomain helicase DNA binding protein 4, transcript variant X7	GO:0005524,GO:0005575,GO:0005634,GO:0005654,GO:0005737,GO:0005813,GO:0008134,GO:0016581,GO:0032991,GO:0032993,GO:0042826,GO:0000122,GO:0046872,GO:0001103,GO:0072553,GO:0003674	ATP binding|cellular_component|nucleus|nucleoplasm|cytoplasm|centrosome|transcription factor binding|NuRD complex|protein-containing complex|protein-DNA complex|histone deacetylase binding|negative regulation of transcription by RNA polymerase II|metal ion binding|RNA polymerase II repressing transcription factor binding|terminal button organization|molecular_function	rno05203,rno05165	Viral carcinogenesis|Human papillomavirus infection
rno-miR-1249	XM_006237401.3	171.00	-31.74	171.00	-31.74	22	6610	 2260	Chd4	GeneID:117535,Genbank:XM_006237401.3,RGD:620064	chromodomain helicase DNA binding protein 4, transcript variant X8	GO:0005524,GO:0005575,GO:0005634,GO:0005654,GO:0005737,GO:0005813,GO:0008134,GO:0016581,GO:0032991,GO:0032993,GO:0042826,GO:0000122,GO:0046872,GO:0001103,GO:0072553,GO:0003674	ATP binding|cellular_component|nucleus|nucleoplasm|cytoplasm|centrosome|transcription factor binding|NuRD complex|protein-containing complex|protein-DNA complex|histone deacetylase binding|negative regulation of transcription by RNA polymerase II|metal ion binding|RNA polymerase II repressing transcription factor binding|terminal button organization|molecular_function	rno05203,rno05165	Viral carcinogenesis|Human papillomavirus infection
rno-miR-1249	XM_006240559.2	172.00	-30.27	172.00	-30.27	22	4116	 2969	Ppp2r5c	GeneID:691318,Genbank:XM_006240559.2,RGD:1585097	protein phosphatase 2, regulatory subunit B', gamma, transcript variant X7	GO:0043161,GO:0005654,GO:0043666,GO:0005794,GO:0005829,GO:0006977,GO:0008233,GO:0008285,GO:0016021,GO:0016485,GO:0000159,GO:0019888,GO:0000775,GO:0042771,GO:0005634	proteasome-mediated ubiquitin-dependent protein catabolic process|nucleoplasm|regulation of phosphoprotein phosphatase activity|Golgi apparatus|cytosol|DNA damage response, signal transduction by p53 class mediator resulting in cell cycle arrest|peptidase activity|negative regulation of cell proliferation|integral component of membrane|protein processing|protein phosphatase type 2A complex|protein phosphatase regulator activity|chromosome, centromeric region|intrinsic apoptotic signaling pathway in response to DNA damage by p53 class mediator|nucleus	rno03015,rno04071,rno04151,rno04152,rno04114,rno04261,rno04728,rno05165	mRNA surveillance pathway|Sphingolipid signaling pathway|PI3K-Akt signaling pathway|AMPK signaling pathway|Oocyte meiosis|Adrenergic signaling in cardiomyocytes|Dopaminergic synapse|Human papillomavirus infection
rno-miR-1249	XM_006240759.3	167.00	-36.64	167.00	-36.64	22	2453	 567	Coq10a	GeneID:362810,Genbank:XM_006240759.3,RGD:1562447	coenzyme Q10A, transcript variant X1	GO:0048039,GO:0005739,GO:0006744,GO:0045333	ubiquinone binding|mitochondrion|ubiquinone biosynthetic process|cellular respiration
rno-miR-1249	XM_006240975.3	164.00	-30.21	164.00	-30.21	22	3560	 1	Mum1	GeneID:362838,Genbank:XM_006240975.3,RGD:1308340	melanoma associated antigen (mutated) 1, transcript variant X3	GO:0005634,GO:0005829,GO:0006281,GO:0006325,GO:0008150,GO:0031491,GO:0003674,GO:0005575	nucleus|cytosol|DNA repair|chromatin organization|biological_process|nucleosome binding|molecular_function|cellular_component
rno-miR-1249	XM_006241499.3	166.00	-31.46	166.00	-31.46	22	4632	 1352	Agap2	GeneID:65218,Genbank:XM_006241499.3,RGD:628844	ArfGAP with GTPase domain, ankyrin repeat and PH domain 2, transcript variant X1	GO:2001240,GO:0043066,GO:0016020,GO:0005515,GO:0043231,GO:0016192,GO:0005525,GO:0043524,GO:0019901,GO:0005634,GO:0005730,GO:0030295,GO:0005737,GO:0043547,GO:0031267,GO:0005739,GO:0045944,GO:0032012,GO:0046427,GO:0032147,GO:0005829,GO:0003924,GO:0046872,GO:0033601,GO:0005096,GO:0060749,GO:0042177,GO:0014068	negative regulation of extrinsic apoptotic signaling pathway in absence of ligand|negative regulation of apoptotic process|membrane|protein binding|intracellular membrane-bounded organelle|vesicle-mediated transport|GTP binding|negative regulation of neuron apoptotic process|protein kinase binding|nucleus|nucleolus|protein kinase activator activity|cytoplasm|positive regulation of GTPase activity|small GTPase binding|mitochondrion|positive regulation of transcription by RNA polymerase II|regulation of ARF protein signal transduction|positive regulation of JAK-STAT cascade|activation of protein kinase activity|cytosol|GTPase activity|metal ion binding|positive regulation of mammary gland epithelial cell proliferation|GTPase activator activity|mammary gland alveolus development|negative regulation of protein catabolic process|positive regulation of phosphatidylinositol 3-kinase signaling	rno04068,rno04144	FoxO signaling pathway|Endocytosis
rno-miR-1249	XM_006244442.2	164.00	-30.03	164.00	-30.03	22	2317	 112	Tfeb	GeneID:316214,Genbank:XM_006244442.2,RGD:1309583	transcription factor EB, transcript variant X2	GO:0007040,GO:0001077,GO:0010508,GO:0001892,GO:0044212,GO:0003677,GO:0003700,GO:0005634,GO:0045893,GO:0005654,GO:0045944,GO:0005667,GO:0005737,GO:0046982,GO:0000978,GO:0050829,GO:0006366,GO:1902477,GO:0006959	lysosome organization|transcriptional activator activity, RNA polymerase II proximal promoter sequence-specific DNA binding|positive regulation of autophagy|embryonic placenta development|transcription regulatory region DNA binding|DNA binding|DNA binding transcription factor activity|nucleus|positive regulation of transcription, DNA-templated|nucleoplasm|positive regulation of transcription by RNA polymerase II|transcription factor complex|cytoplasm|protein heterodimerization activity|RNA polymerase II proximal promoter sequence-specific DNA binding|defense response to Gram-negative bacterium|transcription by RNA polymerase II|regulation of defense response to bacterium, incompatible interaction|humoral immune response	rno04137	Mitophagy - animal
rno-miR-1249	XM_006246791.3	168.00	-30.31	168.00	-30.31	22	2197	 1	Mis12	GeneID:501706,Genbank:XM_006246791.3,RGD:1564837	MIS12 kinetochore complex component, transcript variant X2	GO:0000777,GO:0000818,GO:0005634,GO:0007059,GO:0034501,GO:0051301,GO:0051315,GO:0051382,GO:0000070,GO:0000444	condensed chromosome kinetochore|nuclear MIS12/MIND complex|nucleus|chromosome segregation|protein localization to kinetochore|cell division|attachment of mitotic spindle microtubules to kinetochore|kinetochore assembly|mitotic sister chromatid segregation|MIS12/MIND type complex
rno-miR-1249	XM_006246794.3	168.00	-30.31	168.00	-30.31	22	2035	 1	Mis12	GeneID:501706,Genbank:XM_006246794.3,RGD:1564837	MIS12 kinetochore complex component, transcript variant X4	GO:0000777,GO:0000818,GO:0005634,GO:0007059,GO:0034501,GO:0051301,GO:0051315,GO:0051382,GO:0000070,GO:0000444	condensed chromosome kinetochore|nuclear MIS12/MIND complex|nucleus|chromosome segregation|protein localization to kinetochore|cell division|attachment of mitotic spindle microtubules to kinetochore|kinetochore assembly|mitotic sister chromatid segregation|MIS12/MIND type complex
rno-miR-1249	XM_006247263.3	160.00	-30.93	160.00	-30.93	22	4979	 88	Ubtf	GeneID:25574,Genbank:XM_006247263.3,RGD:3927	upstream binding transcription factor, RNA polymerase I, transcript variant X3	GO:0006355,GO:0001188,GO:0006360,GO:0001650,GO:0006362,GO:0003682,GO:0005515,GO:0045943,GO:0005634,GO:0097110,GO:1902659,GO:0005730,GO:0000183,GO:1990830,GO:0001164,GO:0006338,GO:0001165	regulation of transcription, DNA-templated|RNA polymerase I transcriptional preinitiation complex assembly|transcription by RNA polymerase I|fibrillar center|transcription elongation from RNA polymerase I promoter|chromatin binding|protein binding|positive regulation of transcription by RNA polymerase I|nucleus|scaffold protein binding|regulation of glucose mediated signaling pathway|nucleolus|chromatin silencing at rDNA|cellular response to leukemia inhibitory factor|RNA polymerase I CORE element sequence-specific DNA binding|chromatin remodeling|RNA polymerase I upstream control element sequence-specific DNA binding
rno-miR-1249	XM_006247437.1	164.00	-30.99	164.00	-30.99	22	5466	 4298	Arhgap23	GeneID:303501,Genbank:XM_006247437.1,RGD:1309742	Rho GTPase activating protein 23, transcript variant X1	GO:0005096,GO:0007165,GO:0043547	GTPase activator activity|signal transduction|positive regulation of GTPase activity
rno-miR-1249	XM_006247438.1	164.00	-30.99	164.00	-30.99	22	5463	 4295	Arhgap23	GeneID:303501,Genbank:XM_006247438.1,RGD:1309742	Rho GTPase activating protein 23, transcript variant X2	GO:0005096,GO:0007165,GO:0043547	GTPase activator activity|signal transduction|positive regulation of GTPase activity
rno-miR-1249	XM_006248062.3	157.00	-30.32	157.00	-30.32	22	2030	 215	Il10rb	GeneID:304091,Genbank:XM_006248062.3,RGD:1560373	interleukin 10 receptor subunit beta, transcript variant X1	GO:0005886,GO:0007596,GO:0016021,GO:0019221,GO:0004896,GO:0004920	plasma membrane|blood coagulation|integral component of membrane|cytokine-mediated signaling pathway|cytokine receptor activity|interleukin-10 receptor activity	rno04630,rno04060,rno05152,rno05169,rno05145	Jak-STAT signaling pathway|Cytokine-cytokine receptor interaction|Tuberculosis|Epstein-Barr virus infection|Toxoplasmosis
rno-miR-1249	XM_006249175.3	178.00	-35.32	178.00	-35.32	22	3107	 16	Lrch4	GeneID:360779,Genbank:XM_006249175.3,RGD:1306145	leucine rich repeats and calponin homology domain containing 4, transcript variant X1	GO:0016021,GO:0016323,GO:0016605,GO:0045199,GO:0045892,GO:0005737,GO:0007165	integral component of membrane|basolateral plasma membrane|PML body|maintenance of epithelial cell apical/basal polarity|negative regulation of transcription, DNA-templated|cytoplasm|signal transduction
rno-miR-1249	XM_006252420.3	180.00	-35.60	180.00	-35.60	22	5996	 2115	Kctd12	GeneID:364458,Genbank:XM_006252420.3,RGD:1309421	potassium channel tetramerization domain containing 12	GO:0043235,GO:0045211,GO:0008277,GO:0042734,GO:0042802	receptor complex|postsynaptic membrane|regulation of G-protein coupled receptor protein signaling pathway|presynaptic membrane|identical protein binding
rno-miR-1249	XM_006252682.3	166.00	-31.79	166.00	-31.79	22	2226	 151	Actr8	GeneID:361107,Genbank:XM_006252682.3,RGD:1311878	ARP8 actin-related protein 8 homolog, transcript variant X1	GO:0005634,GO:0005813,GO:0006281,GO:0006310,GO:0006338,GO:0006351,GO:0006355,GO:0008150,GO:0031011,GO:0003674,GO:0005524,GO:0005575	nucleus|centrosome|DNA repair|DNA recombination|chromatin remodeling|transcription, DNA-templated|regulation of transcription, DNA-templated|biological_process|Ino80 complex|molecular_function|ATP binding|cellular_component
rno-miR-1249	XM_006253416.3	176.00	-40.10	176.00	-40.10	22	5613	 104	Mcf2l	GeneID:117020,Genbank:XM_006253416.3,RGD:619782	MCF.2 cell line derived transforming sequence-like, transcript variant X2	GO:0035091,GO:0005545,GO:0005622,GO:0035556,GO:0005737,GO:0007266,GO:0012505,GO:0016020,GO:0045944,GO:0019898,GO:0030027,GO:0031234,GO:0035023,GO:0005089,GO:0035025	phosphatidylinositol binding|1-phosphatidylinositol binding|intracellular|intracellular signal transduction|cytoplasm|Rho protein signal transduction|endomembrane system|membrane|positive regulation of transcription by RNA polymerase II|extrinsic component of membrane|lamellipodium|extrinsic component of cytoplasmic side of plasma membrane|regulation of Rho protein signal transduction|Rho guanyl-nucleotide exchange factor activity|positive regulation of Rho protein signal transduction
rno-miR-1249	XM_006253421.3	176.00	-40.10	176.00	-40.10	22	5444	 103	Mcf2l	GeneID:117020,Genbank:XM_006253421.3,RGD:619782	MCF.2 cell line derived transforming sequence-like, transcript variant X3	GO:0035091,GO:0005545,GO:0005622,GO:0035556,GO:0005737,GO:0007266,GO:0012505,GO:0016020,GO:0045944,GO:0019898,GO:0030027,GO:0031234,GO:0035023,GO:0005089,GO:0035025	phosphatidylinositol binding|1-phosphatidylinositol binding|intracellular|intracellular signal transduction|cytoplasm|Rho protein signal transduction|endomembrane system|membrane|positive regulation of transcription by RNA polymerase II|extrinsic component of membrane|lamellipodium|extrinsic component of cytoplasmic side of plasma membrane|regulation of Rho protein signal transduction|Rho guanyl-nucleotide exchange factor activity|positive regulation of Rho protein signal transduction
rno-miR-1249	XM_008758625.2	170.00	-37.79	170.00	-37.79	22	7111	 1603	Tmem200a	GeneID:498987,Genbank:XM_008758625.2,RGD:1564024	transmembrane protein 200A, transcript variant X3	GO:0016021	integral component of membrane
rno-miR-1249	XM_008759335.2	167.00	-33.29	167.00	-33.29	22	1313	 1257	Akt1s1	GeneID:292887,Genbank:XM_008759335.2,RGD:1312049	AKT1 substrate 1, transcript variant X4	GO:0045792,GO:0005737,GO:0048011,GO:0005829,GO:0006469,GO:0008150,GO:0031931,GO:0032007,GO:0032991,GO:0038202,GO:0005515,GO:0042981,GO:0005634,GO:0043523	negative regulation of cell size|cytoplasm|neurotrophin TRK receptor signaling pathway|cytosol|negative regulation of protein kinase activity|biological_process|TORC1 complex|negative regulation of TOR signaling|protein-containing complex|TORC1 signaling|protein binding|regulation of apoptotic process|nucleus|regulation of neuron apoptotic process	rno04152,rno04150,rno04140,rno04211,rno04213,rno04714	AMPK signaling pathway|mTOR signaling pathway|Autophagy - animal|Longevity regulating pathway - mammal|Longevity regulating pathway - multiple species|Thermogenesis
rno-miR-1249	XM_008759418.1	171.00	-33.32	171.00	-33.32	22	672	 1	Emp3	GeneID:81505,Genbank:XM_008759418.1,RGD:621094	epithelial membrane protein 3, transcript variant X2	GO:0032060,GO:0005886,GO:0008219,GO:0016021	bleb assembly|plasma membrane|cell death|integral component of membrane
rno-miR-1249	XM_008760486.2	158.00	-30.90	158.00	-30.90	22	6853	 1684	Dnmbp	GeneID:309362,Genbank:XM_008760486.2,RGD:1583840	dynamin binding protein, transcript variant X1	GO:0007568,GO:0007616,GO:0035023,GO:0043547,GO:0045202,GO:0005089,GO:0005737,GO:0007264	aging|long-term memory|regulation of Rho protein signal transduction|positive regulation of GTPase activity|synapse|Rho guanyl-nucleotide exchange factor activity|cytoplasm|small GTPase mediated signal transduction
rno-miR-1249	XM_008761322.2	168.00	-31.75	168.00	-31.75	22	3178	 3045	Celf3	GeneID:499669,Genbank:XM_008761322.2,RGD:1563168	CUGBP, Elav-like family member 3, transcript variant X1	GO:0005575,GO:0005634,GO:0005737,GO:0007283,GO:0008150,GO:0008380,GO:0016604,GO:0030317,GO:0030575,GO:0048026,GO:0097322,GO:0000381,GO:0098781,GO:0003674,GO:0003723	cellular_component|nucleus|cytoplasm|spermatogenesis|biological_process|RNA splicing|nuclear body|flagellated sperm motility|nuclear body organization|positive regulation of mRNA splicing, via spliceosome|7SK snRNA binding|regulation of alternative mRNA splicing, via spliceosome|ncRNA transcription|molecular_function|RNA binding
rno-miR-1249	XM_008761324.2	168.00	-31.75	168.00	-31.75	22	3382	 3249	Celf3	GeneID:499669,Genbank:XM_008761324.2,RGD:1563168	CUGBP, Elav-like family member 3, transcript variant X8	GO:0005575,GO:0005634,GO:0005737,GO:0007283,GO:0008150,GO:0008380,GO:0016604,GO:0030317,GO:0030575,GO:0048026,GO:0097322,GO:0000381,GO:0098781,GO:0003674,GO:0003723	cellular_component|nucleus|cytoplasm|spermatogenesis|biological_process|RNA splicing|nuclear body|flagellated sperm motility|nuclear body organization|positive regulation of mRNA splicing, via spliceosome|7SK snRNA binding|regulation of alternative mRNA splicing, via spliceosome|ncRNA transcription|molecular_function|RNA binding
rno-miR-1249	XM_008761325.2	168.00	-31.75	168.00	-31.75	22	3336	 3203	Celf3	GeneID:499669,Genbank:XM_008761325.2,RGD:1563168	CUGBP, Elav-like family member 3, transcript variant X10	GO:0005575,GO:0005634,GO:0005737,GO:0007283,GO:0008150,GO:0008380,GO:0016604,GO:0030317,GO:0030575,GO:0048026,GO:0097322,GO:0000381,GO:0098781,GO:0003674,GO:0003723	cellular_component|nucleus|cytoplasm|spermatogenesis|biological_process|RNA splicing|nuclear body|flagellated sperm motility|nuclear body organization|positive regulation of mRNA splicing, via spliceosome|7SK snRNA binding|regulation of alternative mRNA splicing, via spliceosome|ncRNA transcription|molecular_function|RNA binding
rno-miR-1249	XM_008762763.2	162.00	-33.27	162.00	-33.27	22	4145	 1	Cald1	GeneID:25687,Genbank:XM_008762763.2,RGD:2256	caldesmon 1, transcript variant X5	GO:0071559,GO:0030478,GO:0005516,GO:0032092,GO:0005884,GO:0043025,GO:0005886,GO:0006936,GO:0007565,GO:0014069,GO:0043197,GO:0015629,GO:0043231,GO:0016020,GO:0045296,GO:0017022,GO:0003779,GO:0030016,GO:0051017,GO:0030425	response to transforming growth factor beta|actin cap|calmodulin binding|positive regulation of protein binding|actin filament|neuronal cell body|plasma membrane|muscle contraction|female pregnancy|postsynaptic density|dendritic spine|actin cytoskeleton|intracellular membrane-bounded organelle|membrane|cadherin binding|myosin binding|actin binding|myofibril|actin filament bundle assembly|dendrite	rno04270	Vascular smooth muscle contraction
rno-miR-1249	XM_008764151.2	167.00	-32.84	167.00	-32.84	22	6273	 104	Ahdc1	GeneID:362617,Genbank:XM_008764151.2,RGD:1310031	AT hook, DNA binding motif, containing 1, transcript variant X3
rno-miR-1249	XM_008764152.2	167.00	-32.84	167.00	-32.84	22	6168	 104	Ahdc1	GeneID:362617,Genbank:XM_008764152.2,RGD:1310031	AT hook, DNA binding motif, containing 1, transcript variant X2
rno-miR-1249	XM_008764153.2	167.00	-32.84	167.00	-32.84	22	6311	 104	Ahdc1	GeneID:362617,Genbank:XM_008764153.2,RGD:1310031	AT hook, DNA binding motif, containing 1, transcript variant X4
rno-miR-1249	XM_008764154.2	167.00	-32.84	167.00	-32.84	22	6897	 104	Ahdc1	GeneID:362617,Genbank:XM_008764154.2,RGD:1310031	AT hook, DNA binding motif, containing 1, transcript variant X8
rno-miR-1249	XM_008764959.2	172.00	-30.27	172.00	-30.27	22	4337	 3190	Ppp2r5c	GeneID:691318,Genbank:XM_008764959.2,RGD:1585097	protein phosphatase 2, regulatory subunit B', gamma, transcript variant X2	GO:0043161,GO:0005654,GO:0043666,GO:0005794,GO:0005829,GO:0006977,GO:0008233,GO:0008285,GO:0016021,GO:0016485,GO:0000159,GO:0019888,GO:0000775,GO:0042771,GO:0005634	proteasome-mediated ubiquitin-dependent protein catabolic process|nucleoplasm|regulation of phosphoprotein phosphatase activity|Golgi apparatus|cytosol|DNA damage response, signal transduction by p53 class mediator resulting in cell cycle arrest|peptidase activity|negative regulation of cell proliferation|integral component of membrane|protein processing|protein phosphatase type 2A complex|protein phosphatase regulator activity|chromosome, centromeric region|intrinsic apoptotic signaling pathway in response to DNA damage by p53 class mediator|nucleus	rno03015,rno04071,rno04151,rno04152,rno04114,rno04261,rno04728,rno05165	mRNA surveillance pathway|Sphingolipid signaling pathway|PI3K-Akt signaling pathway|AMPK signaling pathway|Oocyte meiosis|Adrenergic signaling in cardiomyocytes|Dopaminergic synapse|Human papillomavirus infection
rno-miR-1249	XM_008764961.2	172.00	-30.27	172.00	-30.27	22	4220	 3073	Ppp2r5c	GeneID:691318,Genbank:XM_008764961.2,RGD:1585097	protein phosphatase 2, regulatory subunit B', gamma, transcript variant X4	GO:0043161,GO:0005654,GO:0043666,GO:0005794,GO:0005829,GO:0006977,GO:0008233,GO:0008285,GO:0016021,GO:0016485,GO:0000159,GO:0019888,GO:0000775,GO:0042771,GO:0005634	proteasome-mediated ubiquitin-dependent protein catabolic process|nucleoplasm|regulation of phosphoprotein phosphatase activity|Golgi apparatus|cytosol|DNA damage response, signal transduction by p53 class mediator resulting in cell cycle arrest|peptidase activity|negative regulation of cell proliferation|integral component of membrane|protein processing|protein phosphatase type 2A complex|protein phosphatase regulator activity|chromosome, centromeric region|intrinsic apoptotic signaling pathway in response to DNA damage by p53 class mediator|nucleus	rno03015,rno04071,rno04151,rno04152,rno04114,rno04261,rno04728,rno05165	mRNA surveillance pathway|Sphingolipid signaling pathway|PI3K-Akt signaling pathway|AMPK signaling pathway|Oocyte meiosis|Adrenergic signaling in cardiomyocytes|Dopaminergic synapse|Human papillomavirus infection
rno-miR-1249	XM_008767059.2	173.00	-35.36	173.00	-35.36	22	2987	 826	Rfx8	GeneID:501127,Genbank:XM_008767059.2,RGD:1560724	RFX family member 8, lacking RFX DNA binding domain, transcript variant X1	GO:0006357,GO:0000978,GO:0003700,GO:0005634	regulation of transcription by RNA polymerase II|RNA polymerase II proximal promoter sequence-specific DNA binding|DNA binding transcription factor activity|nucleus
rno-miR-1249	XM_008768199.2	164.00	-30.99	164.00	-30.99	22	5217	 4049	Arhgap23	GeneID:303501,Genbank:XM_008768199.2,RGD:1309742	Rho GTPase activating protein 23, transcript variant X4	GO:0005096,GO:0007165,GO:0043547	GTPase activator activity|signal transduction|positive regulation of GTPase activity
rno-miR-1249	XM_008769746.2	164.00	-30.83	164.00	-30.83	22	2554	 2039	Dcaf8	GeneID:364050,Genbank:XM_008769746.2,RGD:1308513	DDB1 and CUL4 associated factor 8, transcript variant X3	GO:0005737,GO:0005739,GO:0005829,GO:0016567,GO:0080008,GO:0005634,GO:0005654	cytoplasm|mitochondrion|cytosol|protein ubiquitination|Cul4-RING E3 ubiquitin ligase complex|nucleus|nucleoplasm
rno-miR-1249	XM_008771586.1	151.00	-30.38	151.00	-30.38	22	3118	 114	Ranbp9	GeneID:364686,Genbank:XM_008771586.1,RGD:1561940	RAN binding protein 9, transcript variant X1	GO:0019899,GO:0070373,GO:0005515,GO:0005634,GO:0005737	enzyme binding|negative regulation of ERK1 and ERK2 cascade|protein binding|nucleus|cytoplasm
rno-miR-1249	XM_008772040.2	175.00	-33.58	175.00	-33.58	22	3181	 99	Epb41l4a	GeneID:307514,Genbank:XM_008772040.2,RGD:1306034	erythrocyte membrane protein band 4.1 like 4A, transcript variant X11	GO:0031032,GO:0005200,GO:0005856	actomyosin structure organization|structural constituent of cytoskeleton|cytoskeleton
rno-miR-1249	XM_008772722.2	159.00	-31.94	159.00	-31.94	22	3424	 508	Rgl2	GeneID:294283,Genbank:XM_008772722.2,RGD:1302985	ral guanine nucleotide dissociation stimulator-like 2, transcript variant X1	GO:0010667,GO:0014068,GO:0032485,GO:0005089,GO:0005622,GO:0007264	negative regulation of cardiac muscle cell apoptotic process|positive regulation of phosphatidylinositol 3-kinase signaling|regulation of Ral protein signal transduction|Rho guanyl-nucleotide exchange factor activity|intracellular|small GTPase mediated signal transduction	rno04014	Ras signaling pathway
rno-miR-1249	XM_017590270.1	167.00	-30.51	167.00	-30.51	22	2963	 2145	Cttn	GeneID:60465,Genbank:XM_017590270.1,RGD:619839	cortactin, transcript variant X2	GO:0005884,GO:0005886,GO:0005905,GO:0005925,GO:0005938,GO:0006886,GO:0030838,GO:0006898,GO:0030863,GO:0006930,GO:0031532,GO:0043197,GO:0043231,GO:0045296,GO:0045987,GO:0048041,GO:0048812,GO:0001726,GO:0002102,GO:0005515,GO:0005522,GO:0005737,GO:0005794,GO:0005829,GO:0007420,GO:0008076,GO:0030027,GO:0030041,GO:0030054,GO:0048870,GO:0030426,GO:0070064,GO:0030516,GO:0071933,GO:0097062,GO:0097581,GO:0098871,GO:0098885,GO:1903146,GO:1990023,GO:2001237	actin filament|plasma membrane|clathrin-coated pit|focal adhesion|cell cortex|intracellular protein transport|positive regulation of actin filament polymerization|receptor-mediated endocytosis|cortical cytoskeleton|substrate-dependent cell migration, cell extension|actin cytoskeleton reorganization|dendritic spine|intracellular membrane-bounded organelle|cadherin binding|positive regulation of smooth muscle contraction|focal adhesion assembly|neuron projection morphogenesis|ruffle|podosome|protein binding|profilin binding|cytoplasm|Golgi apparatus|cytosol|brain development|voltage-gated potassium channel complex|lamellipodium|actin filament polymerization|cell junction|cell motility|growth cone|proline-rich region binding|regulation of axon extension|Arp2/3 complex binding|dendritic spine maintenance|lamellipodium organization|postsynaptic actin cytoskeleton|modification of postsynaptic actin cytoskeleton|regulation of autophagy of mitochondrion|mitotic spindle midzone|negative regulation of extrinsic apoptotic signaling pathway	rno04530,rno05205,rno05100	Tight junction|Proteoglycans in cancer|Bacterial invasion of epithelial cells
rno-miR-1249	XM_017590794.1	167.00	-34.82	167.00	-34.82	22	2260	 3	Crabp2	GeneID:29563,Genbank:XM_017590794.1,RGD:62070	cellular retinoic acid binding protein 2, transcript variant X1	GO:0035115,GO:0002138,GO:0042573,GO:0005634,GO:0005654,GO:0005737,GO:0005783,GO:0048385,GO:0005829,GO:0048672,GO:0006869,GO:0008289,GO:0001972,GO:0016918,GO:0019841	embryonic forelimb morphogenesis|retinoic acid biosynthetic process|retinoic acid metabolic process|nucleus|nucleoplasm|cytoplasm|endoplasmic reticulum|regulation of retinoic acid receptor signaling pathway|cytosol|positive regulation of collateral sprouting|lipid transport|lipid binding|retinoic acid binding|retinal binding|retinol binding
rno-miR-1249	XM_017590833.1	163.00	-32.52	163.00	-32.52	22	13580	 3274	Sema5a	GeneID:310207,Genbank:XM_017590833.1,RGD:1308650	semaphorin 5A, transcript variant X1	GO:0007413,GO:0008046,GO:0016020,GO:0016021,GO:0021536,GO:0048843,GO:0030215,GO:0050908,GO:0050918,GO:0030836,GO:0050919,GO:0051897,GO:2001028,GO:0060326,GO:0071526,GO:0001569,GO:0001938,GO:0002043,GO:0005615,GO:0007162,GO:0007411,GO:0035373,GO:0038191,GO:0043395,GO:0045545,GO:0045766,GO:0048675,GO:0090263,GO:0048754,GO:0048842,GO:0097485,GO:1990138,GO:1990256,GO:2000352	axonal fasciculation|axon guidance receptor activity|membrane|integral component of membrane|diencephalon development|negative regulation of axon extension involved in axon guidance|semaphorin receptor binding|detection of light stimulus involved in visual perception|positive chemotaxis|positive regulation of actin filament depolymerization|negative chemotaxis|positive regulation of protein kinase B signaling|positive regulation of endothelial cell chemotaxis|cell chemotaxis|semaphorin-plexin signaling pathway|branching involved in blood vessel morphogenesis|positive regulation of endothelial cell proliferation|blood vessel endothelial cell proliferation involved in sprouting angiogenesis|extracellular space|negative regulation of cell adhesion|axon guidance|chondroitin sulfate proteoglycan binding|neuropilin binding|heparan sulfate proteoglycan binding|syndecan binding|positive regulation of angiogenesis|axon extension|positive regulation of canonical Wnt signaling pathway|branching morphogenesis of an epithelial tube|positive regulation of axon extension involved in axon guidance|neuron projection guidance|neuron projection extension|signal clustering|negative regulation of endothelial cell apoptotic process	rno04360	Axon guidance
rno-miR-1249	XM_017591041.1	168.00	-31.75	168.00	-31.75	22	2563	 2430	Celf3	GeneID:499669,Genbank:XM_017591041.1,RGD:1563168	CUGBP, Elav-like family member 3, transcript variant X11	GO:0005575,GO:0005634,GO:0005737,GO:0007283,GO:0008150,GO:0008380,GO:0016604,GO:0030317,GO:0030575,GO:0048026,GO:0097322,GO:0000381,GO:0098781,GO:0003674,GO:0003723	cellular_component|nucleus|cytoplasm|spermatogenesis|biological_process|RNA splicing|nuclear body|flagellated sperm motility|nuclear body organization|positive regulation of mRNA splicing, via spliceosome|7SK snRNA binding|regulation of alternative mRNA splicing, via spliceosome|ncRNA transcription|molecular_function|RNA binding
rno-miR-1249	XM_017591151.1	155.00	-30.53	155.00	-30.53	22	3503	 183	Mctp1	GeneID:309928,Genbank:XM_017591151.1,RGD:1305199	multiple C2 and transmembrane domain containing 1, transcript variant X1	GO:0005544,GO:0005783,GO:0005789,GO:0016021,GO:0030054,GO:0030336,GO:0030672,GO:0045806,GO:0046928,GO:0048168,GO:0005509,GO:0055037,GO:1902883,GO:0005543	calcium-dependent phospholipid binding|endoplasmic reticulum|endoplasmic reticulum membrane|integral component of membrane|cell junction|negative regulation of cell migration|synaptic vesicle membrane|negative regulation of endocytosis|regulation of neurotransmitter secretion|regulation of neuronal synaptic plasticity|calcium ion binding|recycling endosome|negative regulation of response to oxidative stress|phospholipid binding
rno-miR-1249	XM_017591152.1	155.00	-30.53	155.00	-30.53	22	4778	 183	Mctp1	GeneID:309928,Genbank:XM_017591152.1,RGD:1305199	multiple C2 and transmembrane domain containing 1, transcript variant X2	GO:0005544,GO:0005783,GO:0005789,GO:0016021,GO:0030054,GO:0030336,GO:0030672,GO:0045806,GO:0046928,GO:0048168,GO:0005509,GO:0055037,GO:1902883,GO:0005543	calcium-dependent phospholipid binding|endoplasmic reticulum|endoplasmic reticulum membrane|integral component of membrane|cell junction|negative regulation of cell migration|synaptic vesicle membrane|negative regulation of endocytosis|regulation of neurotransmitter secretion|regulation of neuronal synaptic plasticity|calcium ion binding|recycling endosome|negative regulation of response to oxidative stress|phospholipid binding
rno-miR-1249	XM_017591290.1	165.00	-33.02	165.00	-33.02	22	11552	 1033	Dchs2	GeneID:310550,Genbank:XM_017591290.1,RGD:1563329	dachsous cadherin-related 2, transcript variant X1	GO:0072006,GO:0072137	nephron development|condensed mesenchymal cell proliferation	rno04392	Hippo signaling pathway - multiple species
rno-miR-1249	XM_017591951.1	165.00	-30.16	165.00	-30.16	22	2159	 27	Nkx2-2	GeneID:366214,Genbank:XM_017591951.1,RGD:1308443	NK2 homeobox 2, transcript variant X1	GO:0003700,GO:0003713,GO:0005622,GO:0005634,GO:0006355,GO:0006366,GO:0032570,GO:0007224,GO:0043565,GO:0007399,GO:0045595,GO:0008134,GO:0045597,GO:0045665,GO:0045666,GO:0045944,GO:0048468,GO:0048565,GO:0048665,GO:0000980,GO:0000987,GO:0001205,GO:0003323,GO:0003326,GO:0003327,GO:0003329,GO:0003674,GO:0003682,GO:0009749,GO:0010628,GO:0014003,GO:0014070,GO:0021522,GO:0021529,GO:0021530,GO:0048708,GO:0021554,GO:0048714,GO:0030154,GO:0051091,GO:0031018,GO:0060580	DNA binding transcription factor activity|transcription coactivator activity|intracellular|nucleus|regulation of transcription, DNA-templated|transcription by RNA polymerase II|response to progesterone|smoothened signaling pathway|sequence-specific DNA binding|nervous system development|regulation of cell differentiation|transcription factor binding|positive regulation of cell differentiation|negative regulation of neuron differentiation|positive regulation of neuron differentiation|positive regulation of transcription by RNA polymerase II|cell development|digestive tract development|neuron fate specification|RNA polymerase II distal enhancer sequence-specific DNA binding|proximal promoter sequence-specific DNA binding|transcriptional activator activity, RNA polymerase II distal enhancer sequence-specific DNA binding|type B pancreatic cell development|pancreatic A cell fate commitment|type B pancreatic cell fate commitment|pancreatic PP cell fate commitment|molecular_function|chromatin binding|response to glucose|positive regulation of gene expression|oligodendrocyte development|response to organic cyclic compound|spinal cord motor neuron differentiation|spinal cord oligodendrocyte cell differentiation|spinal cord oligodendrocyte cell fate specification|astrocyte differentiation|optic nerve development|positive regulation of oligodendrocyte differentiation|cell differentiation|positive regulation of DNA binding transcription factor activity|endocrine pancreas development|ventral spinal cord interneuron fate determination	rno04950	Maturity onset diabetes of the young
rno-miR-1249	XM_017593517.1	167.00	-32.84	167.00	-32.84	22	6287	 104	Ahdc1	GeneID:362617,Genbank:XM_017593517.1,RGD:1310031	AT hook, DNA binding motif, containing 1, transcript variant X1
rno-miR-1249	XM_017593518.1	167.00	-32.84	167.00	-32.84	22	6290	 104	Ahdc1	GeneID:362617,Genbank:XM_017593518.1,RGD:1310031	AT hook, DNA binding motif, containing 1, transcript variant X5
rno-miR-1249	XM_017596123.1	174.00	-39.18	174.00	-39.18	22	1923	 298	Nme9	GeneID:315947,Genbank:XM_017596123.1,RGD:1564871	NME/NM23 family member 9
rno-miR-1249	XM_017596458.1	166.00	-31.46	166.00	-31.46	22	4326	 1	Fam126b	GeneID:316415,Genbank:XM_017596458.1,RGD:1309752	family with sequence similarity 126, member B, transcript variant X5	GO:0005622	intracellular
rno-miR-1249	XM_017597699.1	164.00	-30.99	164.00	-30.99	22	5310	 4142	Arhgap23	GeneID:303501,Genbank:XM_017597699.1,RGD:1309742	Rho GTPase activating protein 23, transcript variant X3	GO:0005096,GO:0007165,GO:0043547	GTPase activator activity|signal transduction|positive regulation of GTPase activity
rno-miR-1249	XM_017597700.1	164.00	-30.99	164.00	-30.99	22	6816	 5648	Arhgap23	GeneID:303501,Genbank:XM_017597700.1,RGD:1309742	Rho GTPase activating protein 23, transcript variant X5	GO:0005096,GO:0007165,GO:0043547	GTPase activator activity|signal transduction|positive regulation of GTPase activity
rno-miR-1249	XM_017598166.1	176.00	-33.94	176.00	-33.94	22	3078	 2604	LOC102552404	GeneID:102552404,Genbank:XM_017598166.1,RGD:7554618	butyrophilin-like protein 10-like, transcript variant X1
rno-miR-1249	XM_017598384.1	178.00	-35.32	178.00	-35.32	22	3056	 16	Lrch4	GeneID:360779,Genbank:XM_017598384.1,RGD:1306145	leucine rich repeats and calponin homology domain containing 4, transcript variant X2	GO:0016021,GO:0016323,GO:0016605,GO:0045199,GO:0045892,GO:0005737,GO:0007165	integral component of membrane|basolateral plasma membrane|PML body|maintenance of epithelial cell apical/basal polarity|negative regulation of transcription, DNA-templated|cytoplasm|signal transduction
rno-miR-1249	XM_017598385.1	178.00	-35.32	178.00	-35.32	22	2270	 1	Lrch4	GeneID:360779,Genbank:XM_017598385.1,RGD:1306145	leucine rich repeats and calponin homology domain containing 4, transcript variant X3	GO:0016021,GO:0016323,GO:0016605,GO:0045199,GO:0045892,GO:0005737,GO:0007165	integral component of membrane|basolateral plasma membrane|PML body|maintenance of epithelial cell apical/basal polarity|negative regulation of transcription, DNA-templated|cytoplasm|signal transduction
rno-miR-1249	XM_017598386.1	178.00	-35.32	178.00	-35.32	22	2257	 1	Lrch4	GeneID:360779,Genbank:XM_017598386.1,RGD:1306145	leucine rich repeats and calponin homology domain containing 4, transcript variant X4	GO:0016021,GO:0016323,GO:0016605,GO:0045199,GO:0045892,GO:0005737,GO:0007165	integral component of membrane|basolateral plasma membrane|PML body|maintenance of epithelial cell apical/basal polarity|negative regulation of transcription, DNA-templated|cytoplasm|signal transduction
rno-miR-1249	XM_017599221.1	183.00	-41.10	183.00	-41.10	22	4093	 3957	Osbp2	GeneID:305475,Genbank:XM_017599221.1,RGD:1310505	oxysterol binding protein 2, transcript variant X1	GO:0097440,GO:0006869,GO:0007286,GO:0015485	apical dendrite|lipid transport|spermatid development|cholesterol binding
rno-miR-1249	XM_017600256.1	172.00	-35.26	172.00	-35.26	22	3637	 1	Bmpr1a	GeneID:81507,Genbank:XM_017600256.1,RGD:70989	bone morphogenetic protein receptor type 1A, transcript variant X1	GO:0003148,GO:0003151,GO:0003161,GO:0003183,GO:0003186,GO:0003203,GO:0003215,GO:0007399,GO:0003222,GO:0007492,GO:0003223,GO:0007507,GO:0003272,GO:0008150,GO:0009897,GO:0009950,GO:0009952,GO:0030501,GO:0009953,GO:0030509,GO:0010665,GO:0010862,GO:0035137,GO:0035912,GO:0042475,GO:0042733,GO:0000981,GO:0048568,GO:0042803,GO:0001701,GO:0048589,GO:0043025,GO:0001707,GO:0048598,GO:0045601,GO:0001756,GO:0050679,GO:0001880,GO:0050768,GO:0001936,GO:0051216,GO:0002053,GO:0060021,GO:0002062,GO:1905292,GO:0060043,GO:0003007,GO:1905295,GO:0060045,GO:2000772,GO:0060391,GO:0003674,GO:0004674,GO:0004702,GO:0005524,GO:0005886,GO:0005901,GO:0006468,GO:0014032,GO:0006955,GO:0014912,GO:0007389,GO:0016021,GO:0007398,GO:0019827,GO:0021983,GO:0021998,GO:0023014,GO:0045669,GO:0030154,GO:0045893,GO:0030324,GO:0045944,GO:0030425,GO:0046332,GO:0046872,GO:0048339,GO:0048352,GO:0060896,GO:0048368,GO:0060914,GO:0048378,GO:0061626,GO:0048382,GO:0071773,GO:0098821,GO:1902895,GO:1904414,GO:1904707,GO:1905285	outflow tract septum morphogenesis|outflow tract morphogenesis|cardiac conduction system development|mitral valve morphogenesis|tricuspid valve morphogenesis|endocardial cushion morphogenesis|cardiac right ventricle morphogenesis|nervous system development|ventricular trabecula myocardium morphogenesis|endoderm development|ventricular compact myocardium morphogenesis|heart development|endocardial cushion formation|biological_process|external side of plasma membrane|dorsal/ventral axis specification|anterior/posterior pattern specification|positive regulation of bone mineralization|dorsal/ventral pattern formation|BMP signaling pathway|regulation of cardiac muscle cell apoptotic process|positive regulation of pathway-restricted SMAD protein phosphorylation|hindlimb morphogenesis|dorsal aorta morphogenesis|odontogenesis of dentin-containing tooth|embryonic digit morphogenesis|RNA polymerase II transcription factor activity, sequence-specific DNA binding|embryonic organ development|protein homodimerization activity|in utero embryonic development|developmental growth|neuronal cell body|mesoderm formation|embryonic morphogenesis|regulation of endothelial cell differentiation|somitogenesis|positive regulation of epithelial cell proliferation|Mullerian duct regression|negative regulation of neurogenesis|regulation of endothelial cell proliferation|cartilage development|positive regulation of mesenchymal cell proliferation|roof of mouth development|chondrocyte differentiation|regulation of neural crest cell differentiation|regulation of cardiac muscle cell proliferation|heart morphogenesis|regulation of neural crest cell fate specification|positive regulation of cardiac muscle cell proliferation|regulation of cellular senescence|positive regulation of SMAD protein signal transduction|molecular_function|protein serine/threonine kinase activity|signal transducer, downstream of receptor, with serine/threonine kinase activity|ATP binding|plasma membrane|caveola|protein phosphorylation|neural crest cell development|immune response|negative regulation of smooth muscle cell migration|pattern specification process|integral component of membrane|ectoderm development|stem cell population maintenance|pituitary gland development|neural plate mediolateral regionalization|signal transduction by protein phosphorylation|positive regulation of osteoblast differentiation|cell differentiation|positive regulation of transcription, DNA-templated|lung development|positive regulation of transcription by RNA polymerase II|dendrite|SMAD binding|metal ion binding|paraxial mesoderm development|paraxial mesoderm structural organization|neural plate pattern specification|lateral mesoderm development|heart formation|regulation of lateral mesodermal cell fate specification|pharyngeal arch artery morphogenesis|mesendoderm development|cellular response to BMP stimulus|BMP receptor activity|positive regulation of pri-miRNA transcription by RNA polymerase II|positive regulation of cardiac ventricle development|positive regulation of vascular smooth muscle cell proliferation|fibrous ring of heart morphogenesis	rno04350,rno04390,rno04060,rno04550,rno05418	TGF-beta signaling pathway|Hippo signaling pathway|Cytokine-cytokine receptor interaction|Signaling pathways regulating pluripotency of stem cells|Fluid shear stress and atherosclerosis
rno-miR-1249	XM_017600888.1	172.00	-31.17	172.00	-31.17	22	2339	 23	Poli	GeneID:291526,Genbank:XM_017600888.1,RGD:1305212	polymerase (DNA) iota, transcript variant X3	GO:0016607,GO:0019985,GO:0036464,GO:0071494,GO:0003684,GO:0003887,GO:0005622	nuclear speck|translesion synthesis|cytoplasmic ribonucleoprotein granule|cellular response to UV-C|damaged DNA binding|DNA-directed DNA polymerase activity|intracellular	rno03460	Fanconi anemia pathway
rno-miR-1249	XM_017601422.1	171.00	-30.33	171.00	-30.33	22	2716	 1163	Palm3	GeneID:100359592,Genbank:XM_017601422.1,RGD:2323602	paralemmin 3, transcript variant X2	GO:0008063,GO:0023052,GO:0032496,GO:0001960	Toll signaling pathway|signaling|response to lipopolysaccharide|negative regulation of cytokine-mediated signaling pathway
rno-miR-1249	XM_017601973.1	180.00	-34.49	180.00	-34.49	22	3887	 32	Hs6st2	GeneID:302489,Genbank:XM_017601973.1,RGD:1564397	heparan sulfate 6-O-sulfotransferase 2, transcript variant X5	GO:0015015,GO:0016021,GO:0017095,GO:0005654	heparan sulfate proteoglycan biosynthetic process, enzymatic modification|integral component of membrane|heparan sulfate 6-O-sulfotransferase activity|nucleoplasm	rno00534	Glycosaminoglycan biosynthesis - heparan sulfate / heparin
rno-miR-1249	XM_213490.9	165.00	-30.54	165.00	-30.54	22	2945	 840	Prr29	GeneID:287761,Genbank:XM_213490.9,RGD:1307288	proline rich 29
rno-miR-1249	XM_216317.9	164.00	-31.62	164.00	-31.62	22	5554	 65	Sbspon	GeneID:297757,Genbank:XM_216317.9,RGD:1559717	somatomedin B and thrombospondin, type 1 domain containing	GO:0030247,GO:0031012,GO:0005044,GO:0006898,GO:0006955	polysaccharide binding|extracellular matrix|scavenger receptor activity|receptor-mediated endocytosis|immune response
rno-miR-1249	XM_232354.9	171.00	-31.74	171.00	-31.74	22	6589	 2239	Chd4	GeneID:117535,Genbank:XM_232354.9,RGD:620064	chromodomain helicase DNA binding protein 4, transcript variant X6	GO:0005524,GO:0005575,GO:0005634,GO:0005654,GO:0005737,GO:0005813,GO:0008134,GO:0016581,GO:0032991,GO:0032993,GO:0042826,GO:0000122,GO:0046872,GO:0001103,GO:0072553,GO:0003674	ATP binding|cellular_component|nucleus|nucleoplasm|cytoplasm|centrosome|transcription factor binding|NuRD complex|protein-containing complex|protein-DNA complex|histone deacetylase binding|negative regulation of transcription by RNA polymerase II|metal ion binding|RNA polymerase II repressing transcription factor binding|terminal button organization|molecular_function	rno05203,rno05165	Viral carcinogenesis|Human papillomavirus infection
rno-miR-1249	XM_579785.6	155.00	-30.29	155.00	-30.29	22	5213	 4880	RGD1562339	GeneID:498107,Genbank:XM_579785.6,RGD:1562339	RGD1562339
rno-miR-342-3p	NM_001011985.1	162.00	-31.43	162.00	-31.43	23	3458	 66	Mknk2	GeneID:299618,Genbank:NM_001011985.1,RGD:1305728	MAP kinase-interacting serine/threonine kinase 2	GO:0046777,GO:0005524,GO:0046872,GO:0005634,GO:0071243,GO:0005654,GO:0005737,GO:0006417,GO:0006468,GO:0009931,GO:0097192,GO:0016604,GO:0016605,GO:0018105,GO:0030097,GO:0004674,GO:0035556,GO:0004683,GO:0005516	protein autophosphorylation|ATP binding|metal ion binding|nucleus|cellular response to arsenic-containing substance|nucleoplasm|cytoplasm|regulation of translation|protein phosphorylation|calcium-dependent protein serine/threonine kinase activity|extrinsic apoptotic signaling pathway in absence of ligand|nuclear body|PML body|peptidyl-serine phosphorylation|hemopoiesis|protein serine/threonine kinase activity|intracellular signal transduction|calmodulin-dependent protein kinase activity|calmodulin binding	rno04010,rno04066,rno04910	MAPK signaling pathway|HIF-1 signaling pathway|Insulin signaling pathway
rno-miR-342-3p	NM_001014145.1	175.00	-30.03	175.00	-30.03	23	2208	 1217	Cdyl	GeneID:361237,Genbank:NM_001014145.1,RGD:1549745	chromodomain protein, Y-like	GO:0120094,GO:0030674,GO:0003714,GO:1903507,GO:0035064,GO:0005634,GO:0005694,GO:0006351,GO:0060816,GO:0006355,GO:0007286,GO:0120092,GO:0003682,GO:0016607,GO:0016746	negative regulation of peptidyl-lysine crotonylation|protein binding, bridging|transcription corepressor activity|negative regulation of nucleic acid-templated transcription|methylated histone binding|nucleus|chromosome|transcription, DNA-templated|random inactivation of X chromosome|regulation of transcription, DNA-templated|spermatid development|crotonyl-CoA hydratase activity|chromatin binding|nuclear speck|transferase activity, transferring acyl groups
rno-miR-342-3p	NM_001100967.1	163.00	-31.18	163.00	-31.18	23	1971	 348	Nyx	GeneID:302516,Genbank:NM_001100967.1,RGD:1561300	nyctalopin	GO:0005622,GO:0005737,GO:0006469,GO:0007601,GO:0008150,GO:0019221,GO:0046426,GO:0003674,GO:0004860,GO:0005575	intracellular|cytoplasm|negative regulation of protein kinase activity|visual perception|biological_process|cytokine-mediated signaling pathway|negative regulation of JAK-STAT cascade|molecular_function|protein kinase inhibitor activity|cellular_component
rno-miR-342-3p	NM_001106262.1	159.00	-30.77	159.00	-30.77	23	10037	 7592	Otog	GeneID:292918,Genbank:NM_001106262.1,RGD:1306610	otogelin	GO:0007605,GO:0008344,GO:0046373,GO:0046556,GO:0005198,GO:0005578,GO:0005829	sensory perception of sound|adult locomotory behavior|L-arabinose metabolic process|alpha-L-arabinofuranosidase activity|structural molecule activity|proteinaceous extracellular matrix|cytosol
rno-miR-342-3p	NM_001107761.1	159.00	-32.46	159.00	-32.46	23	3435	 2632	Exd1	GeneID:311334,Genbank:NM_001107761.1,RGD:1561009	exonuclease 3'-5' domain containing 1	GO:0034587,GO:0090305,GO:1990923,GO:0003676,GO:0008408,GO:0031047	piRNA metabolic process|nucleic acid phosphodiester bond hydrolysis|PET complex|nucleic acid binding|3'-5' exonuclease activity|gene silencing by RNA
rno-miR-342-3p	NM_001107877.1	168.00	-30.67	168.00	-30.67	23	7965	 6182	Adamts9	GeneID:312566,Genbank:NM_001107877.1,RGD:1306889	ADAM metallopeptidase with thrombospondin type 1 motif, 9	GO:0043231,GO:0004222,GO:0045636,GO:0005578,GO:0048070,GO:0005615,GO:0005783,GO:0006508,GO:0007229,GO:0090673,GO:0008237,GO:1903671,GO:0008270,GO:0009986,GO:0010596,GO:0003179,GO:0030198,GO:0003229,GO:0035909,GO:0004175	intracellular membrane-bounded organelle|metalloendopeptidase activity|positive regulation of melanocyte differentiation|proteinaceous extracellular matrix|regulation of developmental pigmentation|extracellular space|endoplasmic reticulum|proteolysis|integrin-mediated signaling pathway|endothelial cell-matrix adhesion|metallopeptidase activity|negative regulation of sprouting angiogenesis|zinc ion binding|cell surface|negative regulation of endothelial cell migration|heart valve morphogenesis|extracellular matrix organization|ventricular cardiac muscle tissue development|aorta morphogenesis|endopeptidase activity
rno-miR-342-3p	NM_001127604.1	163.00	-30.41	163.00	-30.41	23	2622	 1563	Klf16	GeneID:690820,Genbank:NM_001127604.1,RGD:1305966	Kruppel-like factor 16	GO:0003677,GO:0003700,GO:0006357,GO:0007212,GO:0000122,GO:0000978,GO:0001078	DNA binding|DNA binding transcription factor activity|regulation of transcription by RNA polymerase II|dopamine receptor signaling pathway|negative regulation of transcription by RNA polymerase II|RNA polymerase II proximal promoter sequence-specific DNA binding|transcriptional repressor activity, RNA polymerase II proximal promoter sequence-specific DNA binding
rno-miR-342-3p	NM_001145755.2	161.00	-30.36	161.00	-30.36	23	7024	 2274	Nlrp1a	GeneID:360557,Genbank:NM_001145755.2,RGD:1310963	NLR family, pyrin domain containing 1A	GO:0097300,GO:0042742,GO:0005654,GO:1904784,GO:0043025,GO:0005737,GO:0043124,GO:0005829,GO:0006919,GO:0006954,GO:0045087,GO:0019899,GO:0050718,GO:0019904,GO:0051402,GO:0023052,GO:0072558,GO:0032495,GO:0005515,GO:0032991,GO:0005524,GO:0097110,GO:0035556,GO:0005634	programmed necrotic cell death|defense response to bacterium|nucleoplasm|NLRP1 inflammasome complex assembly|neuronal cell body|cytoplasm|negative regulation of I-kappaB kinase/NF-kappaB signaling|cytosol|activation of cysteine-type endopeptidase activity involved in apoptotic process|inflammatory response|innate immune response|enzyme binding|positive regulation of interleukin-1 beta secretion|protein domain specific binding|neuron apoptotic process|signaling|NLRP1 inflammasome complex|response to muramyl dipeptide|protein binding|protein-containing complex|ATP binding|scaffold protein binding|intracellular signal transduction|nucleus	rno04621	NOD-like receptor signaling pathway
rno-miR-342-3p	NM_001168549.1	171.00	-32.41	171.00	-32.41	23	6626	 6474	Camsap1	GeneID:296580,Genbank:NM_001168549.1,RGD:1565022	calmodulin regulated spectrin-associated protein 1	GO:0036449,GO:0030507,GO:0005516,GO:0051011,GO:0031113,GO:0005737,GO:0005874,GO:0007010,GO:0007026,GO:0031122,GO:0008017,GO:0031175,GO:0000226,GO:0022604	microtubule minus-end|spectrin binding|calmodulin binding|microtubule minus-end binding|regulation of microtubule polymerization|cytoplasm|microtubule|cytoskeleton organization|negative regulation of microtubule depolymerization|cytoplasmic microtubule organization|microtubule binding|neuron projection development|microtubule cytoskeleton organization|regulation of cell morphogenesis
rno-miR-342-3p	NM_001270762.1	168.00	-30.14	168.00	-30.14	23	1673	 998	Rnh1	GeneID:100360501,Genbank:NM_001270762.1,RGD:621398	ribonuclease/angiogenin inhibitor 1, transcript variant 1	GO:0005829,GO:0008428,GO:0032311,GO:0043086,GO:0045765,GO:0005654,GO:0005737	cytosol|ribonuclease inhibitor activity|angiogenin-PRI complex|negative regulation of catalytic activity|regulation of angiogenesis|nucleoplasm|cytoplasm
rno-miR-342-3p	NM_001270763.1	168.00	-30.14	168.00	-30.14	23	1679	 1004	Rnh1	GeneID:100360501,Genbank:NM_001270763.1,RGD:621398	ribonuclease/angiogenin inhibitor 1, transcript variant 3	GO:0005829,GO:0008428,GO:0032311,GO:0043086,GO:0045765,GO:0005654,GO:0005737	cytosol|ribonuclease inhibitor activity|angiogenin-PRI complex|negative regulation of catalytic activity|regulation of angiogenesis|nucleoplasm|cytoplasm
rno-miR-342-3p	NM_033099.1	167.00	-30.04	167.00	-30.04	23	5446	 3963	Ptprv	GeneID:64576,Genbank:NM_033099.1,RGD:621123	protein tyrosine phosphatase, receptor type, V	GO:0046849,GO:0004725,GO:0016021,GO:0035335	bone remodeling|protein tyrosine phosphatase activity|integral component of membrane|peptidyl-tyrosine dephosphorylation
rno-miR-342-3p	NM_053563.2	167.00	-32.15	167.00	-32.15	23	1740	 224	Ddx39a	GeneID:89827,Genbank:NM_053563.2,RGD:619920	DEAD-box helicase 39A	GO:0016887,GO:0005524,GO:0042802,GO:0005634,GO:0005681,GO:0005730,GO:0005737,GO:0006406,GO:0006974,GO:0010468,GO:0010501,GO:0000398,GO:0016607,GO:0004004	ATPase activity|ATP binding|identical protein binding|nucleus|spliceosomal complex|nucleolus|cytoplasm|mRNA export from nucleus|cellular response to DNA damage stimulus|regulation of gene expression|RNA secondary structure unwinding|mRNA splicing, via spliceosome|nuclear speck|ATP-dependent RNA helicase activity
rno-miR-342-3p	NM_139105.3	168.00	-30.14	168.00	-30.14	23	1688	 1013	Rnh1	GeneID:100360501,Genbank:NM_139105.3,RGD:621398	ribonuclease/angiogenin inhibitor 1, transcript variant 2	GO:0005829,GO:0008428,GO:0032311,GO:0043086,GO:0045765,GO:0005654,GO:0005737	cytosol|ribonuclease inhibitor activity|angiogenin-PRI complex|negative regulation of catalytic activity|regulation of angiogenesis|nucleoplasm|cytoplasm
rno-miR-342-3p	NM_145877.1	161.00	-30.13	161.00	-30.13	23	4117	 3533	Kif1c	GeneID:113886,Genbank:NM_145877.1,RGD:70928	kinesin family member 1C	GO:0008017,GO:0005524,GO:0005794,GO:0008574,GO:0005871,GO:0005874,GO:0016192,GO:0005875,GO:0016887,GO:0006890,GO:0030424,GO:0030425,GO:0007017,GO:0003774,GO:0030705,GO:0007018,GO:0003777,GO:0043005	microtubule binding|ATP binding|Golgi apparatus|ATP-dependent microtubule motor activity, plus-end-directed|kinesin complex|microtubule|vesicle-mediated transport|microtubule associated complex|ATPase activity|retrograde vesicle-mediated transport, Golgi to ER|axon|dendrite|microtubule-based process|motor activity|cytoskeleton-dependent intracellular transport|microtubule-based movement|microtubule motor activity|neuron projection
rno-miR-342-3p	XM_003750524.4	167.00	-30.50	167.00	-30.50	23	4071	 3371	Islr2	GeneID:100910729,Genbank:XM_003750524.4,RGD:6497037	immunoglobulin superfamily containing leucine-rich repeat 2, transcript variant X2	GO:0045773,GO:0009986,GO:0016021	positive regulation of axon extension|cell surface|integral component of membrane
rno-miR-342-3p	XM_003751815.4	160.00	-30.75	160.00	-30.75	23	6822	 222	LOC100909795	GeneID:100909795,Genbank:XM_003751815.4,RGD:6501555	colorectal mutant cancer protein-like
rno-miR-342-3p	XM_006227717.3	191.00	-38.76	191.00	-38.76	23	2590	 1462	Slc18b1	GeneID:309570,Genbank:XM_006227717.3,RGD:1306962	solute carrier family 18 member B1, transcript variant X2	GO:0005887,GO:0022857,GO:0055085	integral component of plasma membrane|transmembrane transporter activity|transmembrane transport
rno-miR-342-3p	XM_006229369.3	179.00	-38.23	179.00	-38.23	23	12008	 3024	Chd2	GeneID:308738,Genbank:XM_006229369.3,RGD:1310056	chromodomain helicase DNA binding protein 2, transcript variant X1	GO:0005634,GO:0005654,GO:0005730,GO:0006974,GO:0007517,GO:0042393,GO:0043231,GO:0060218,GO:0001046,GO:0004386,GO:0005524	nucleus|nucleoplasm|nucleolus|cellular response to DNA damage stimulus|muscle organ development|histone binding|intracellular membrane-bounded organelle|hematopoietic stem cell differentiation|core promoter sequence-specific DNA binding|helicase activity|ATP binding
rno-miR-342-3p	XM_006229372.3	179.00	-38.23	179.00	-38.23	23	11900	 3024	Chd2	GeneID:308738,Genbank:XM_006229372.3,RGD:1310056	chromodomain helicase DNA binding protein 2, transcript variant X4	GO:0005634,GO:0005654,GO:0005730,GO:0006974,GO:0007517,GO:0042393,GO:0043231,GO:0060218,GO:0001046,GO:0004386,GO:0005524	nucleus|nucleoplasm|nucleolus|cellular response to DNA damage stimulus|muscle organ development|histone binding|intracellular membrane-bounded organelle|hematopoietic stem cell differentiation|core promoter sequence-specific DNA binding|helicase activity|ATP binding
rno-miR-342-3p	XM_006233672.3	171.00	-32.41	171.00	-32.41	23	6345	 6193	Camsap1	GeneID:296580,Genbank:XM_006233672.3,RGD:1565022	calmodulin regulated spectrin-associated protein 1, transcript variant X5	GO:0036449,GO:0030507,GO:0005516,GO:0051011,GO:0031113,GO:0005737,GO:0005874,GO:0007010,GO:0007026,GO:0031122,GO:0008017,GO:0031175,GO:0000226,GO:0022604	microtubule minus-end|spectrin binding|calmodulin binding|microtubule minus-end binding|regulation of microtubule polymerization|cytoplasm|microtubule|cytoskeleton organization|negative regulation of microtubule depolymerization|cytoplasmic microtubule organization|microtubule binding|neuron projection development|microtubule cytoskeleton organization|regulation of cell morphogenesis
rno-miR-342-3p	XM_006233673.3	171.00	-32.41	171.00	-32.41	23	6315	 6163	Camsap1	GeneID:296580,Genbank:XM_006233673.3,RGD:1565022	calmodulin regulated spectrin-associated protein 1, transcript variant X6	GO:0036449,GO:0030507,GO:0005516,GO:0051011,GO:0031113,GO:0005737,GO:0005874,GO:0007010,GO:0007026,GO:0031122,GO:0008017,GO:0031175,GO:0000226,GO:0022604	microtubule minus-end|spectrin binding|calmodulin binding|microtubule minus-end binding|regulation of microtubule polymerization|cytoplasm|microtubule|cytoskeleton organization|negative regulation of microtubule depolymerization|cytoplasmic microtubule organization|microtubule binding|neuron projection development|microtubule cytoskeleton organization|regulation of cell morphogenesis
rno-miR-342-3p	XM_006233674.3	171.00	-32.41	171.00	-32.41	23	6312	 6160	Camsap1	GeneID:296580,Genbank:XM_006233674.3,RGD:1565022	calmodulin regulated spectrin-associated protein 1, transcript variant X7	GO:0036449,GO:0030507,GO:0005516,GO:0051011,GO:0031113,GO:0005737,GO:0005874,GO:0007010,GO:0007026,GO:0031122,GO:0008017,GO:0031175,GO:0000226,GO:0022604	microtubule minus-end|spectrin binding|calmodulin binding|microtubule minus-end binding|regulation of microtubule polymerization|cytoplasm|microtubule|cytoskeleton organization|negative regulation of microtubule depolymerization|cytoplasmic microtubule organization|microtubule binding|neuron projection development|microtubule cytoskeleton organization|regulation of cell morphogenesis
rno-miR-342-3p	XM_006233675.3	171.00	-32.41	171.00	-32.41	23	6348	 6196	Camsap1	GeneID:296580,Genbank:XM_006233675.3,RGD:1565022	calmodulin regulated spectrin-associated protein 1, transcript variant X4	GO:0036449,GO:0030507,GO:0005516,GO:0051011,GO:0031113,GO:0005737,GO:0005874,GO:0007010,GO:0007026,GO:0031122,GO:0008017,GO:0031175,GO:0000226,GO:0022604	microtubule minus-end|spectrin binding|calmodulin binding|microtubule minus-end binding|regulation of microtubule polymerization|cytoplasm|microtubule|cytoskeleton organization|negative regulation of microtubule depolymerization|cytoplasmic microtubule organization|microtubule binding|neuron projection development|microtubule cytoskeleton organization|regulation of cell morphogenesis
rno-miR-342-3p	XM_006233677.2	171.00	-32.41	171.00	-32.41	23	5506	 5354	Camsap1	GeneID:296580,Genbank:XM_006233677.2,RGD:1565022	calmodulin regulated spectrin-associated protein 1, transcript variant X10	GO:0036449,GO:0030507,GO:0005516,GO:0051011,GO:0031113,GO:0005737,GO:0005874,GO:0007010,GO:0007026,GO:0031122,GO:0008017,GO:0031175,GO:0000226,GO:0022604	microtubule minus-end|spectrin binding|calmodulin binding|microtubule minus-end binding|regulation of microtubule polymerization|cytoplasm|microtubule|cytoskeleton organization|negative regulation of microtubule depolymerization|cytoplasmic microtubule organization|microtubule binding|neuron projection development|microtubule cytoskeleton organization|regulation of cell morphogenesis
rno-miR-342-3p	XM_006234173.3	184.00	-30.84	184.00	-30.84	23	10021	 1095	Cacnb4	GeneID:58942,Genbank:XM_006234173.3,RGD:68385	calcium voltage-gated channel auxiliary subunit beta 4, transcript variant X4	GO:1901385,GO:0048536,GO:0008331,GO:0005515,GO:0048538,GO:0014051,GO:0005886,GO:1990830,GO:0048541,GO:0019227,GO:0005891,GO:0048747,GO:0006816,GO:0006874,GO:0019901,GO:0007214,GO:0050852,GO:0030217,GO:0007268,GO:0050877,GO:0035249,GO:0007528,GO:0050908,GO:0042391,GO:0005245,GO:0051932,GO:0045202,GO:0007628,GO:0070588,GO:0046058	regulation of voltage-gated calcium channel activity|spleen development|high voltage-gated calcium channel activity|protein binding|thymus development|gamma-aminobutyric acid secretion|plasma membrane|cellular response to leukemia inhibitory factor|Peyer's patch development|neuronal action potential propagation|voltage-gated calcium channel complex|muscle fiber development|calcium ion transport|cellular calcium ion homeostasis|protein kinase binding|gamma-aminobutyric acid signaling pathway|T cell receptor signaling pathway|T cell differentiation|chemical synaptic transmission|nervous system process|synaptic transmission, glutamatergic|neuromuscular junction development|detection of light stimulus involved in visual perception|regulation of membrane potential|voltage-gated calcium channel activity|synaptic transmission, GABAergic|synapse|adult walking behavior|calcium ion transmembrane transport|cAMP metabolic process	rno04010,rno04921,rno04260,rno04261,rno05410,rno05412,rno05414	MAPK signaling pathway|Oxytocin signaling pathway|Cardiac muscle contraction|Adrenergic signaling in cardiomyocytes|Hypertrophic cardiomyopathy (HCM)|Arrhythmogenic right ventricular cardiomyopathy (ARVC)|Dilated cardiomyopathy (DCM)
rno-miR-342-3p	XM_006234766.3	159.00	-32.46	159.00	-32.46	23	3610	 2715	Exd1	GeneID:311334,Genbank:XM_006234766.3,RGD:1561009	exonuclease 3'-5' domain containing 1, transcript variant X1	GO:0034587,GO:0090305,GO:1990923,GO:0003676,GO:0008408,GO:0031047	piRNA metabolic process|nucleic acid phosphodiester bond hydrolysis|PET complex|nucleic acid binding|3'-5' exonuclease activity|gene silencing by RNA
rno-miR-342-3p	XM_006236915.3	168.00	-30.67	168.00	-30.67	23	10743	 8952	Adamts9	GeneID:312566,Genbank:XM_006236915.3,RGD:1306889	ADAM metallopeptidase with thrombospondin type 1 motif, 9, transcript variant X1	GO:0043231,GO:0004222,GO:0045636,GO:0005578,GO:0048070,GO:0005615,GO:0005783,GO:0006508,GO:0007229,GO:0090673,GO:0008237,GO:1903671,GO:0008270,GO:0009986,GO:0010596,GO:0003179,GO:0030198,GO:0003229,GO:0035909,GO:0004175	intracellular membrane-bounded organelle|metalloendopeptidase activity|positive regulation of melanocyte differentiation|proteinaceous extracellular matrix|regulation of developmental pigmentation|extracellular space|endoplasmic reticulum|proteolysis|integrin-mediated signaling pathway|endothelial cell-matrix adhesion|metallopeptidase activity|negative regulation of sprouting angiogenesis|zinc ion binding|cell surface|negative regulation of endothelial cell migration|heart valve morphogenesis|extracellular matrix organization|ventricular cardiac muscle tissue development|aorta morphogenesis|endopeptidase activity
rno-miR-342-3p	XM_006236916.3	168.00	-30.67	168.00	-30.67	23	10569	 8778	Adamts9	GeneID:312566,Genbank:XM_006236916.3,RGD:1306889	ADAM metallopeptidase with thrombospondin type 1 motif, 9, transcript variant X3	GO:0043231,GO:0004222,GO:0045636,GO:0005578,GO:0048070,GO:0005615,GO:0005783,GO:0006508,GO:0007229,GO:0090673,GO:0008237,GO:1903671,GO:0008270,GO:0009986,GO:0010596,GO:0003179,GO:0030198,GO:0003229,GO:0035909,GO:0004175	intracellular membrane-bounded organelle|metalloendopeptidase activity|positive regulation of melanocyte differentiation|proteinaceous extracellular matrix|regulation of developmental pigmentation|extracellular space|endoplasmic reticulum|proteolysis|integrin-mediated signaling pathway|endothelial cell-matrix adhesion|metallopeptidase activity|negative regulation of sprouting angiogenesis|zinc ion binding|cell surface|negative regulation of endothelial cell migration|heart valve morphogenesis|extracellular matrix organization|ventricular cardiac muscle tissue development|aorta morphogenesis|endopeptidase activity
rno-miR-342-3p	XM_006237554.3	177.00	-34.06	177.00	-34.06	23	2607	 139	LOC100912609	GeneID:100912609,Genbank:XM_006237554.3,RGD:6486012	uncharacterized LOC100912609
rno-miR-342-3p	XM_006243178.3	167.00	-30.50	167.00	-30.50	23	4027	 3327	Islr2	GeneID:100910729,Genbank:XM_006243178.3,RGD:6497037	immunoglobulin superfamily containing leucine-rich repeat 2, transcript variant X4	GO:0045773,GO:0009986,GO:0016021	positive regulation of axon extension|cell surface|integral component of membrane
rno-miR-342-3p	XM_006243179.3	167.00	-30.50	167.00	-30.50	23	3903	 3203	Islr2	GeneID:100910729,Genbank:XM_006243179.3,RGD:6497037	immunoglobulin superfamily containing leucine-rich repeat 2, transcript variant X1	GO:0045773,GO:0009986,GO:0016021	positive regulation of axon extension|cell surface|integral component of membrane
rno-miR-342-3p	XM_006246564.3	161.00	-30.13	161.00	-30.13	23	5220	 3611	Kif1c	GeneID:113886,Genbank:XM_006246564.3,RGD:70928	kinesin family member 1C, transcript variant X1	GO:0008017,GO:0005524,GO:0005794,GO:0008574,GO:0005871,GO:0005874,GO:0016192,GO:0005875,GO:0016887,GO:0006890,GO:0030424,GO:0030425,GO:0007017,GO:0003774,GO:0030705,GO:0007018,GO:0003777,GO:0043005	microtubule binding|ATP binding|Golgi apparatus|ATP-dependent microtubule motor activity, plus-end-directed|kinesin complex|microtubule|vesicle-mediated transport|microtubule associated complex|ATPase activity|retrograde vesicle-mediated transport, Golgi to ER|axon|dendrite|microtubule-based process|motor activity|cytoskeleton-dependent intracellular transport|microtubule-based movement|microtubule motor activity|neuron projection
rno-miR-342-3p	XM_006246565.3	161.00	-30.13	161.00	-30.13	23	5100	 3491	Kif1c	GeneID:113886,Genbank:XM_006246565.3,RGD:70928	kinesin family member 1C, transcript variant X3	GO:0008017,GO:0005524,GO:0005794,GO:0008574,GO:0005871,GO:0005874,GO:0016192,GO:0005875,GO:0016887,GO:0006890,GO:0030424,GO:0030425,GO:0007017,GO:0003774,GO:0030705,GO:0007018,GO:0003777,GO:0043005	microtubule binding|ATP binding|Golgi apparatus|ATP-dependent microtubule motor activity, plus-end-directed|kinesin complex|microtubule|vesicle-mediated transport|microtubule associated complex|ATPase activity|retrograde vesicle-mediated transport, Golgi to ER|axon|dendrite|microtubule-based process|motor activity|cytoskeleton-dependent intracellular transport|microtubule-based movement|microtubule motor activity|neuron projection
rno-miR-342-3p	XM_006246755.3	161.00	-30.36	161.00	-30.36	23	7313	 2563	Nlrp1a	GeneID:360557,Genbank:XM_006246755.3,RGD:1310963	NLR family, pyrin domain containing 1A, transcript variant X1	GO:0097300,GO:0042742,GO:0005654,GO:1904784,GO:0043025,GO:0005737,GO:0043124,GO:0005829,GO:0006919,GO:0006954,GO:0045087,GO:0019899,GO:0050718,GO:0019904,GO:0051402,GO:0023052,GO:0072558,GO:0032495,GO:0005515,GO:0032991,GO:0005524,GO:0097110,GO:0035556,GO:0005634	programmed necrotic cell death|defense response to bacterium|nucleoplasm|NLRP1 inflammasome complex assembly|neuronal cell body|cytoplasm|negative regulation of I-kappaB kinase/NF-kappaB signaling|cytosol|activation of cysteine-type endopeptidase activity involved in apoptotic process|inflammatory response|innate immune response|enzyme binding|positive regulation of interleukin-1 beta secretion|protein domain specific binding|neuron apoptotic process|signaling|NLRP1 inflammasome complex|response to muramyl dipeptide|protein binding|protein-containing complex|ATP binding|scaffold protein binding|intracellular signal transduction|nucleus	rno04621	NOD-like receptor signaling pathway
rno-miR-342-3p	XM_006253839.3	175.00	-30.03	175.00	-30.03	23	3622	 1417	Cdyl	GeneID:361237,Genbank:XM_006253839.3,RGD:1549745	chromodomain protein, Y-like, transcript variant X3	GO:0120094,GO:0030674,GO:0003714,GO:1903507,GO:0035064,GO:0005634,GO:0005694,GO:0006351,GO:0060816,GO:0006355,GO:0007286,GO:0120092,GO:0003682,GO:0016607,GO:0016746	negative regulation of peptidyl-lysine crotonylation|protein binding, bridging|transcription corepressor activity|negative regulation of nucleic acid-templated transcription|methylated histone binding|nucleus|chromosome|transcription, DNA-templated|random inactivation of X chromosome|regulation of transcription, DNA-templated|spermatid development|crotonyl-CoA hydratase activity|chromatin binding|nuclear speck|transferase activity, transferring acyl groups
rno-miR-342-3p	XM_006253840.3	175.00	-30.03	175.00	-30.03	23	14609	 12404	Cdyl	GeneID:361237,Genbank:XM_006253840.3,RGD:1549745	chromodomain protein, Y-like, transcript variant X4	GO:0120094,GO:0030674,GO:0003714,GO:1903507,GO:0035064,GO:0005634,GO:0005694,GO:0006351,GO:0060816,GO:0006355,GO:0007286,GO:0120092,GO:0003682,GO:0016607,GO:0016746	negative regulation of peptidyl-lysine crotonylation|protein binding, bridging|transcription corepressor activity|negative regulation of nucleic acid-templated transcription|methylated histone binding|nucleus|chromosome|transcription, DNA-templated|random inactivation of X chromosome|regulation of transcription, DNA-templated|spermatid development|crotonyl-CoA hydratase activity|chromatin binding|nuclear speck|transferase activity, transferring acyl groups
rno-miR-342-3p	XM_008758652.2	191.00	-38.76	191.00	-38.76	23	1960	 1466	Slc18b1	GeneID:309570,Genbank:XM_008758652.2,RGD:1306962	solute carrier family 18 member B1, transcript variant X1	GO:0005887,GO:0022857,GO:0055085	integral component of plasma membrane|transmembrane transporter activity|transmembrane transport
rno-miR-342-3p	XM_008759519.2	179.00	-38.23	179.00	-38.23	23	9131	 3024	Chd2	GeneID:308738,Genbank:XM_008759519.2,RGD:1310056	chromodomain helicase DNA binding protein 2, transcript variant X5	GO:0005634,GO:0005654,GO:0005730,GO:0006974,GO:0007517,GO:0042393,GO:0043231,GO:0060218,GO:0001046,GO:0004386,GO:0005524	nucleus|nucleoplasm|nucleolus|cellular response to DNA damage stimulus|muscle organ development|histone binding|intracellular membrane-bounded organelle|hematopoietic stem cell differentiation|core promoter sequence-specific DNA binding|helicase activity|ATP binding
rno-miR-342-3p	XM_008759520.2	179.00	-38.23	179.00	-38.23	23	5122	 3024	Chd2	GeneID:308738,Genbank:XM_008759520.2,RGD:1310056	chromodomain helicase DNA binding protein 2, transcript variant X6	GO:0005634,GO:0005654,GO:0005730,GO:0006974,GO:0007517,GO:0042393,GO:0043231,GO:0060218,GO:0001046,GO:0004386,GO:0005524	nucleus|nucleoplasm|nucleolus|cellular response to DNA damage stimulus|muscle organ development|histone binding|intracellular membrane-bounded organelle|hematopoietic stem cell differentiation|core promoter sequence-specific DNA binding|helicase activity|ATP binding
rno-miR-342-3p	XM_008761773.1	184.00	-30.84	184.00	-30.84	23	11868	 1095	Cacnb4	GeneID:58942,Genbank:XM_008761773.1,RGD:68385	calcium voltage-gated channel auxiliary subunit beta 4, transcript variant X3	GO:1901385,GO:0048536,GO:0008331,GO:0005515,GO:0048538,GO:0014051,GO:0005886,GO:1990830,GO:0048541,GO:0019227,GO:0005891,GO:0048747,GO:0006816,GO:0006874,GO:0019901,GO:0007214,GO:0050852,GO:0030217,GO:0007268,GO:0050877,GO:0035249,GO:0007528,GO:0050908,GO:0042391,GO:0005245,GO:0051932,GO:0045202,GO:0007628,GO:0070588,GO:0046058	regulation of voltage-gated calcium channel activity|spleen development|high voltage-gated calcium channel activity|protein binding|thymus development|gamma-aminobutyric acid secretion|plasma membrane|cellular response to leukemia inhibitory factor|Peyer's patch development|neuronal action potential propagation|voltage-gated calcium channel complex|muscle fiber development|calcium ion transport|cellular calcium ion homeostasis|protein kinase binding|gamma-aminobutyric acid signaling pathway|T cell receptor signaling pathway|T cell differentiation|chemical synaptic transmission|nervous system process|synaptic transmission, glutamatergic|neuromuscular junction development|detection of light stimulus involved in visual perception|regulation of membrane potential|voltage-gated calcium channel activity|synaptic transmission, GABAergic|synapse|adult walking behavior|calcium ion transmembrane transport|cAMP metabolic process	rno04010,rno04921,rno04260,rno04261,rno05410,rno05412,rno05414	MAPK signaling pathway|Oxytocin signaling pathway|Cardiac muscle contraction|Adrenergic signaling in cardiomyocytes|Hypertrophic cardiomyopathy (HCM)|Arrhythmogenic right ventricular cardiomyopathy (ARVC)|Dilated cardiomyopathy (DCM)
rno-miR-342-3p	XM_008766371.2	167.00	-30.50	167.00	-30.50	23	3853	 3153	Islr2	GeneID:100910729,Genbank:XM_008766371.2,RGD:6497037	immunoglobulin superfamily containing leucine-rich repeat 2, transcript variant X5	GO:0045773,GO:0009986,GO:0016021	positive regulation of axon extension|cell surface|integral component of membrane
rno-miR-342-3p	XM_008766373.2	167.00	-30.50	167.00	-30.50	23	3865	 3165	Islr2	GeneID:100910729,Genbank:XM_008766373.2,RGD:6497037	immunoglobulin superfamily containing leucine-rich repeat 2, transcript variant X3	GO:0045773,GO:0009986,GO:0016021	positive regulation of axon extension|cell surface|integral component of membrane
rno-miR-342-3p	XM_008769570.2	167.00	-30.04	167.00	-30.04	23	5968	 4478	Ptprv	GeneID:64576,Genbank:XM_008769570.2,RGD:621123	protein tyrosine phosphatase, receptor type, V, transcript variant X2	GO:0046849,GO:0004725,GO:0016021,GO:0035335	bone remodeling|protein tyrosine phosphatase activity|integral component of membrane|peptidyl-tyrosine dephosphorylation
rno-miR-342-3p	XM_008773556.1	165.00	-32.51	165.00	-32.51	23	9871	 7218	Mbnl3	GeneID:302492,Genbank:XM_008773556.1,RGD:1565834	muscleblind-like splicing regulator 3, transcript variant X1	GO:0005654,GO:0005737,GO:0032502,GO:0043484,GO:0045662,GO:0046872,GO:0000381,GO:0003723,GO:0005634	nucleoplasm|cytoplasm|developmental process|regulation of RNA splicing|negative regulation of myoblast differentiation|metal ion binding|regulation of alternative mRNA splicing, via spliceosome|RNA binding|nucleus
rno-miR-342-3p	XM_008773557.2	165.00	-32.51	165.00	-32.51	23	9835	 7182	Mbnl3	GeneID:302492,Genbank:XM_008773557.2,RGD:1565834	muscleblind-like splicing regulator 3, transcript variant X2	GO:0005654,GO:0005737,GO:0032502,GO:0043484,GO:0045662,GO:0046872,GO:0000381,GO:0003723,GO:0005634	nucleoplasm|cytoplasm|developmental process|regulation of RNA splicing|negative regulation of myoblast differentiation|metal ion binding|regulation of alternative mRNA splicing, via spliceosome|RNA binding|nucleus
rno-miR-342-3p	XM_008773558.2	165.00	-32.51	165.00	-32.51	23	9803	 7150	Mbnl3	GeneID:302492,Genbank:XM_008773558.2,RGD:1565834	muscleblind-like splicing regulator 3, transcript variant X3	GO:0005654,GO:0005737,GO:0032502,GO:0043484,GO:0045662,GO:0046872,GO:0000381,GO:0003723,GO:0005634	nucleoplasm|cytoplasm|developmental process|regulation of RNA splicing|negative regulation of myoblast differentiation|metal ion binding|regulation of alternative mRNA splicing, via spliceosome|RNA binding|nucleus
rno-miR-342-3p	XM_008773559.2	165.00	-32.51	165.00	-32.51	23	9799	 7146	Mbnl3	GeneID:302492,Genbank:XM_008773559.2,RGD:1565834	muscleblind-like splicing regulator 3, transcript variant X4	GO:0005654,GO:0005737,GO:0032502,GO:0043484,GO:0045662,GO:0046872,GO:0000381,GO:0003723,GO:0005634	nucleoplasm|cytoplasm|developmental process|regulation of RNA splicing|negative regulation of myoblast differentiation|metal ion binding|regulation of alternative mRNA splicing, via spliceosome|RNA binding|nucleus
rno-miR-342-3p	XM_008773560.2	165.00	-32.51	165.00	-32.51	23	9766	 7113	Mbnl3	GeneID:302492,Genbank:XM_008773560.2,RGD:1565834	muscleblind-like splicing regulator 3, transcript variant X5	GO:0005654,GO:0005737,GO:0032502,GO:0043484,GO:0045662,GO:0046872,GO:0000381,GO:0003723,GO:0005634	nucleoplasm|cytoplasm|developmental process|regulation of RNA splicing|negative regulation of myoblast differentiation|metal ion binding|regulation of alternative mRNA splicing, via spliceosome|RNA binding|nucleus
rno-miR-342-3p	XM_008773561.2	165.00	-32.51	165.00	-32.51	23	9730	 7077	Mbnl3	GeneID:302492,Genbank:XM_008773561.2,RGD:1565834	muscleblind-like splicing regulator 3, transcript variant X6	GO:0005654,GO:0005737,GO:0032502,GO:0043484,GO:0045662,GO:0046872,GO:0000381,GO:0003723,GO:0005634	nucleoplasm|cytoplasm|developmental process|regulation of RNA splicing|negative regulation of myoblast differentiation|metal ion binding|regulation of alternative mRNA splicing, via spliceosome|RNA binding|nucleus
rno-miR-342-3p	XM_008773562.1	165.00	-32.51	165.00	-32.51	23	8267	 5614	Mbnl3	GeneID:302492,Genbank:XM_008773562.1,RGD:1565834	muscleblind-like splicing regulator 3, transcript variant X7	GO:0005654,GO:0005737,GO:0032502,GO:0043484,GO:0045662,GO:0046872,GO:0000381,GO:0003723,GO:0005634	nucleoplasm|cytoplasm|developmental process|regulation of RNA splicing|negative regulation of myoblast differentiation|metal ion binding|regulation of alternative mRNA splicing, via spliceosome|RNA binding|nucleus
rno-miR-342-3p	XM_017588968.1	168.00	-30.20	168.00	-30.20	23	6677	 79	Sox6	GeneID:293165,Genbank:XM_017588968.1,RGD:1309000	SRY box 6, transcript variant X4	GO:2000741,GO:0046982,GO:0030218,GO:0001078,GO:0048708,GO:0032332,GO:0001701,GO:0048709,GO:0042692,GO:0003677,GO:0048821,GO:0003700,GO:0005634,GO:0005654,GO:0043565,GO:0006355,GO:0051216,GO:0044212,GO:0009791,GO:0055007,GO:0045165,GO:0010468,GO:0061036,GO:0045892,GO:0016458,GO:0000122,GO:0071560,GO:0045893,GO:0021778,GO:0000902,GO:2000726,GO:0045944,GO:0030097,GO:0000978	positive regulation of mesenchymal stem cell differentiation|protein heterodimerization activity|erythrocyte differentiation|transcriptional repressor activity, RNA polymerase II proximal promoter sequence-specific DNA binding|astrocyte differentiation|positive regulation of chondrocyte differentiation|in utero embryonic development|oligodendrocyte differentiation|muscle cell differentiation|DNA binding|erythrocyte development|DNA binding transcription factor activity|nucleus|nucleoplasm|sequence-specific DNA binding|regulation of transcription, DNA-templated|cartilage development|transcription regulatory region DNA binding|post-embryonic development|cardiac muscle cell differentiation|cell fate commitment|regulation of gene expression|positive regulation of cartilage development|negative regulation of transcription, DNA-templated|gene silencing|negative regulation of transcription by RNA polymerase II|cellular response to transforming growth factor beta stimulus|positive regulation of transcription, DNA-templated|oligodendrocyte cell fate specification|cell morphogenesis|negative regulation of cardiac muscle cell differentiation|positive regulation of transcription by RNA polymerase II|hemopoiesis|RNA polymerase II proximal promoter sequence-specific DNA binding
rno-miR-342-3p	XM_017591633.1	171.00	-32.41	171.00	-32.41	23	6387	 6235	Camsap1	GeneID:296580,Genbank:XM_017591633.1,RGD:1565022	calmodulin regulated spectrin-associated protein 1, transcript variant X1	GO:0036449,GO:0030507,GO:0005516,GO:0051011,GO:0031113,GO:0005737,GO:0005874,GO:0007010,GO:0007026,GO:0031122,GO:0008017,GO:0031175,GO:0000226,GO:0022604	microtubule minus-end|spectrin binding|calmodulin binding|microtubule minus-end binding|regulation of microtubule polymerization|cytoplasm|microtubule|cytoskeleton organization|negative regulation of microtubule depolymerization|cytoplasmic microtubule organization|microtubule binding|neuron projection development|microtubule cytoskeleton organization|regulation of cell morphogenesis
rno-miR-342-3p	XM_017591634.1	171.00	-32.41	171.00	-32.41	23	6384	 6232	Camsap1	GeneID:296580,Genbank:XM_017591634.1,RGD:1565022	calmodulin regulated spectrin-associated protein 1, transcript variant X2	GO:0036449,GO:0030507,GO:0005516,GO:0051011,GO:0031113,GO:0005737,GO:0005874,GO:0007010,GO:0007026,GO:0031122,GO:0008017,GO:0031175,GO:0000226,GO:0022604	microtubule minus-end|spectrin binding|calmodulin binding|microtubule minus-end binding|regulation of microtubule polymerization|cytoplasm|microtubule|cytoskeleton organization|negative regulation of microtubule depolymerization|cytoplasmic microtubule organization|microtubule binding|neuron projection development|microtubule cytoskeleton organization|regulation of cell morphogenesis
rno-miR-342-3p	XM_017591635.1	171.00	-32.41	171.00	-32.41	23	6372	 6220	Camsap1	GeneID:296580,Genbank:XM_017591635.1,RGD:1565022	calmodulin regulated spectrin-associated protein 1, transcript variant X3	GO:0036449,GO:0030507,GO:0005516,GO:0051011,GO:0031113,GO:0005737,GO:0005874,GO:0007010,GO:0007026,GO:0031122,GO:0008017,GO:0031175,GO:0000226,GO:0022604	microtubule minus-end|spectrin binding|calmodulin binding|microtubule minus-end binding|regulation of microtubule polymerization|cytoplasm|microtubule|cytoskeleton organization|negative regulation of microtubule depolymerization|cytoplasmic microtubule organization|microtubule binding|neuron projection development|microtubule cytoskeleton organization|regulation of cell morphogenesis
rno-miR-342-3p	XM_017591636.1	171.00	-32.41	171.00	-32.41	23	5999	 5847	Camsap1	GeneID:296580,Genbank:XM_017591636.1,RGD:1565022	calmodulin regulated spectrin-associated protein 1, transcript variant X8	GO:0036449,GO:0030507,GO:0005516,GO:0051011,GO:0031113,GO:0005737,GO:0005874,GO:0007010,GO:0007026,GO:0031122,GO:0008017,GO:0031175,GO:0000226,GO:0022604	microtubule minus-end|spectrin binding|calmodulin binding|microtubule minus-end binding|regulation of microtubule polymerization|cytoplasm|microtubule|cytoskeleton organization|negative regulation of microtubule depolymerization|cytoplasmic microtubule organization|microtubule binding|neuron projection development|microtubule cytoskeleton organization|regulation of cell morphogenesis
rno-miR-342-3p	XM_017591637.1	171.00	-32.41	171.00	-32.41	23	6003	 5851	Camsap1	GeneID:296580,Genbank:XM_017591637.1,RGD:1565022	calmodulin regulated spectrin-associated protein 1, transcript variant X9	GO:0036449,GO:0030507,GO:0005516,GO:0051011,GO:0031113,GO:0005737,GO:0005874,GO:0007010,GO:0007026,GO:0031122,GO:0008017,GO:0031175,GO:0000226,GO:0022604	microtubule minus-end|spectrin binding|calmodulin binding|microtubule minus-end binding|regulation of microtubule polymerization|cytoplasm|microtubule|cytoskeleton organization|negative regulation of microtubule depolymerization|cytoplasmic microtubule organization|microtubule binding|neuron projection development|microtubule cytoskeleton organization|regulation of cell morphogenesis
rno-miR-342-3p	XM_017593126.1	160.00	-30.94	160.00	-30.94	23	3562	 139	Lpar1	GeneID:116744,Genbank:XM_017593126.1,RGD:620563	lysophosphatidic acid receptor 1, transcript variant X3	GO:0005887,GO:0007186,GO:0007193,GO:0007202,GO:0022008,GO:0022038,GO:0007420,GO:0030139,GO:0008360,GO:0030165,GO:0032060,GO:0035025,GO:0051496,GO:0035727,GO:0042552,GO:0060326,GO:0043005,GO:0060999,GO:0070915,GO:0071453,GO:0000187,GO:0071673,GO:0001965,GO:1904566,GO:0004930,GO:0005543,GO:0005737,GO:0005768,GO:0005886,GO:0009986,GO:0010942,GO:0010977,GO:0043025,GO:0014003,GO:0043065,GO:0021549,GO:0043123,GO:0021554,GO:0043197,GO:0043198,GO:0043410,GO:0043951,GO:0051482	integral component of plasma membrane|G-protein coupled receptor signaling pathway|adenylate cyclase-inhibiting G-protein coupled receptor signaling pathway|activation of phospholipase C activity|neurogenesis|corpus callosum development|brain development|endocytic vesicle|regulation of cell shape|PDZ domain binding|bleb assembly|positive regulation of Rho protein signal transduction|positive regulation of stress fiber assembly|lysophosphatidic acid binding|myelination|cell chemotaxis|neuron projection|positive regulation of dendritic spine development|lysophosphatidic acid receptor activity|cellular response to oxygen levels|activation of MAPK activity|positive regulation of smooth muscle cell chemotaxis|G-protein alpha-subunit binding|cellular response to 1-oleoyl-sn-glycerol 3-phosphate|G-protein coupled receptor activity|phospholipid binding|cytoplasm|endosome|plasma membrane|cell surface|positive regulation of cell death|negative regulation of neuron projection development|neuronal cell body|oligodendrocyte development|positive regulation of apoptotic process|cerebellum development|positive regulation of I-kappaB kinase/NF-kappaB signaling|optic nerve development|dendritic spine|dendritic shaft|positive regulation of MAPK cascade|negative regulation of cAMP-mediated signaling|positive regulation of cytosolic calcium ion concentration involved in phospholipase C-activating G-protein coupled signaling pathway	rno04015,rno04072,rno04151,rno04080,rno04540,rno05200	Rap1 signaling pathway|Phospholipase D signaling pathway|PI3K-Akt signaling pathway|Neuroactive ligand-receptor interaction|Gap junction|Pathways in cancer
rno-miR-342-3p	XM_017594511.1	159.00	-30.20	159.00	-30.20	23	9383	 7952	Rtl1	GeneID:108351300,Genbank:XM_017594511.1	retrotransposon-like 1
rno-miR-342-3p	XM_017595794.1	169.00	-31.45	169.00	-31.45	23	3398	 2930	Hyal1	GeneID:367166,Genbank:XM_017595794.1,RGD:1303060	hyaluronoglucosaminidase 1, transcript variant X1	GO:0005615,GO:0005737,GO:0005764,GO:0030212,GO:0005975,GO:0006954,GO:0030213,GO:0030214,GO:0036120,GO:0030307,GO:0044344,GO:0045766,GO:0000302,GO:0050679,GO:0045785,GO:0051216,GO:0001618,GO:0060272,GO:0004415,GO:0071347,GO:1900106,GO:0071356,GO:0008134,GO:0009615,GO:0030308,GO:0010634,GO:0031410,GO:0036117,GO:0045927,GO:0046677,GO:0050501,GO:0071467,GO:0071493,GO:1900087	extracellular space|cytoplasm|lysosome|hyaluronan metabolic process|carbohydrate metabolic process|inflammatory response|hyaluronan biosynthetic process|hyaluronan catabolic process|cellular response to platelet-derived growth factor stimulus|positive regulation of cell growth|cellular response to fibroblast growth factor stimulus|positive regulation of angiogenesis|response to reactive oxygen species|positive regulation of epithelial cell proliferation|positive regulation of cell adhesion|cartilage development|virus receptor activity|embryonic skeletal joint morphogenesis|hyalurononglucosaminidase activity|cellular response to interleukin-1|positive regulation of hyaluranon cable assembly|cellular response to tumor necrosis factor|transcription factor binding|response to virus|negative regulation of cell growth|positive regulation of epithelial cell migration|cytoplasmic vesicle|hyaluranon cable|positive regulation of growth|response to antibiotic|hyaluronan synthase activity|cellular response to pH|cellular response to UV-B|positive regulation of G1/S transition of mitotic cell cycle	rno00531,rno04142	Glycosaminoglycan degradation|Lysosome
rno-miR-342-3p	XM_017596041.1	167.00	-30.50	167.00	-30.50	23	3816	 3116	Islr2	GeneID:100910729,Genbank:XM_017596041.1,RGD:6497037	immunoglobulin superfamily containing leucine-rich repeat 2, transcript variant X6	GO:0045773,GO:0009986,GO:0016021	positive regulation of axon extension|cell surface|integral component of membrane
rno-miR-342-3p	XM_017596042.1	167.00	-30.50	167.00	-30.50	23	3909	 3209	Islr2	GeneID:100910729,Genbank:XM_017596042.1,RGD:6497037	immunoglobulin superfamily containing leucine-rich repeat 2, transcript variant X7	GO:0045773,GO:0009986,GO:0016021	positive regulation of axon extension|cell surface|integral component of membrane
rno-miR-342-3p	XM_017596043.1	167.00	-30.50	167.00	-30.50	23	3901	 3201	Islr2	GeneID:100910729,Genbank:XM_017596043.1,RGD:6497037	immunoglobulin superfamily containing leucine-rich repeat 2, transcript variant X8	GO:0045773,GO:0009986,GO:0016021	positive regulation of axon extension|cell surface|integral component of membrane
rno-miR-342-3p	XM_017596207.1	168.00	-30.88	168.00	-30.88	23	5692	 824	Rbms3	GeneID:680726,Genbank:XM_017596207.1,RGD:1588240	RNA binding motif, single stranded interacting protein 3, transcript variant X9	GO:0008143,GO:0008266,GO:0010628,GO:0010629,GO:0035925,GO:0045727,GO:0090090,GO:0002357,GO:0003730,GO:0005737	poly(A) binding|poly(U) RNA binding|positive regulation of gene expression|negative regulation of gene expression|mRNA 3'-UTR AU-rich region binding|positive regulation of translation|negative regulation of canonical Wnt signaling pathway|defense response to tumor cell|mRNA 3'-UTR binding|cytoplasm
rno-miR-342-3p	XM_017596946.1	161.00	-30.13	161.00	-30.13	23	5562	 3953	Kif1c	GeneID:113886,Genbank:XM_017596946.1,RGD:70928	kinesin family member 1C, transcript variant X2	GO:0008017,GO:0005524,GO:0005794,GO:0008574,GO:0005871,GO:0005874,GO:0016192,GO:0005875,GO:0016887,GO:0006890,GO:0030424,GO:0030425,GO:0007017,GO:0003774,GO:0030705,GO:0007018,GO:0003777,GO:0043005	microtubule binding|ATP binding|Golgi apparatus|ATP-dependent microtubule motor activity, plus-end-directed|kinesin complex|microtubule|vesicle-mediated transport|microtubule associated complex|ATPase activity|retrograde vesicle-mediated transport, Golgi to ER|axon|dendrite|microtubule-based process|motor activity|cytoskeleton-dependent intracellular transport|microtubule-based movement|microtubule motor activity|neuron projection
rno-miR-342-3p	XM_017597701.1	156.00	-30.27	156.00	-30.27	23	7021	 6081	Mllt6	GeneID:303504,Genbank:XM_017597701.1,RGD:1306689	MLLT6, PHD finger domain containing, transcript variant X1	GO:0035811,GO:0035812,GO:0036359,GO:0045944,GO:0046872,GO:2001161,GO:0003014,GO:0007588,GO:0010765	negative regulation of urine volume|renal sodium excretion|renal potassium excretion|positive regulation of transcription by RNA polymerase II|metal ion binding|negative regulation of histone H3-K79 methylation|renal system process|excretion|positive regulation of sodium ion transport
rno-miR-342-3p	XM_017598304.1	155.00	-30.30	155.00	-30.30	23	3659	 1021	Sgsm1	GeneID:288743,Genbank:XM_017598304.1,RGD:1308178	small G protein signaling modulator 1, transcript variant X1	GO:0005737,GO:0005829,GO:0006886,GO:0012505,GO:0017137,GO:0030659,GO:0031338,GO:0045944,GO:0090630,GO:0005096,GO:0005622	cytoplasm|cytosol|intracellular protein transport|endomembrane system|Rab GTPase binding|cytoplasmic vesicle membrane|regulation of vesicle fusion|positive regulation of transcription by RNA polymerase II|activation of GTPase activity|GTPase activator activity|intracellular
rno-miR-342-3p	XM_017598305.1	155.00	-30.30	155.00	-30.30	23	3316	 678	Sgsm1	GeneID:288743,Genbank:XM_017598305.1,RGD:1308178	small G protein signaling modulator 1, transcript variant X2	GO:0005737,GO:0005829,GO:0006886,GO:0012505,GO:0017137,GO:0030659,GO:0031338,GO:0045944,GO:0090630,GO:0005096,GO:0005622	cytoplasm|cytosol|intracellular protein transport|endomembrane system|Rab GTPase binding|cytoplasmic vesicle membrane|regulation of vesicle fusion|positive regulation of transcription by RNA polymerase II|activation of GTPase activity|GTPase activator activity|intracellular
rno-miR-342-3p	XM_017598925.1	167.00	-30.04	167.00	-30.04	23	6142	 4652	Ptprv	GeneID:64576,Genbank:XM_017598925.1,RGD:621123	protein tyrosine phosphatase, receptor type, V, transcript variant X1	GO:0046849,GO:0004725,GO:0016021,GO:0035335	bone remodeling|protein tyrosine phosphatase activity|integral component of membrane|peptidyl-tyrosine dephosphorylation
rno-miR-342-3p	XM_017600596.1	172.00	-30.72	172.00	-30.72	23	3913	 1554	Sptlc1	GeneID:361213,Genbank:XM_017600596.1,RGD:1307140	serine palmitoyltransferase, long chain base subunit 1, transcript variant X1	GO:0005783,GO:0006686,GO:0016021,GO:0017059,GO:0030148,GO:0030170,GO:0035339,GO:0046511,GO:0046512,GO:0046513,GO:1904504,GO:0004758	endoplasmic reticulum|sphingomyelin biosynthetic process|integral component of membrane|serine C-palmitoyltransferase complex|sphingolipid biosynthetic process|pyridoxal phosphate binding|SPOTS complex|sphinganine biosynthetic process|sphingosine biosynthetic process|ceramide biosynthetic process|positive regulation of lipophagy|serine C-palmitoyltransferase activity	rno00600,rno04071	Sphingolipid metabolism|Sphingolipid signaling pathway
rno-miR-342-3p	XM_017600600.1	175.00	-30.03	175.00	-30.03	23	3536	 1331	Cdyl	GeneID:361237,Genbank:XM_017600600.1,RGD:1549745	chromodomain protein, Y-like, transcript variant X1	GO:0120094,GO:0030674,GO:0003714,GO:1903507,GO:0035064,GO:0005634,GO:0005694,GO:0006351,GO:0060816,GO:0006355,GO:0007286,GO:0120092,GO:0003682,GO:0016607,GO:0016746	negative regulation of peptidyl-lysine crotonylation|protein binding, bridging|transcription corepressor activity|negative regulation of nucleic acid-templated transcription|methylated histone binding|nucleus|chromosome|transcription, DNA-templated|random inactivation of X chromosome|regulation of transcription, DNA-templated|spermatid development|crotonyl-CoA hydratase activity|chromatin binding|nuclear speck|transferase activity, transferring acyl groups
rno-miR-342-3p	XM_017600601.1	175.00	-30.03	175.00	-30.03	23	3697	 1492	Cdyl	GeneID:361237,Genbank:XM_017600601.1,RGD:1549745	chromodomain protein, Y-like, transcript variant X2	GO:0120094,GO:0030674,GO:0003714,GO:1903507,GO:0035064,GO:0005634,GO:0005694,GO:0006351,GO:0060816,GO:0006355,GO:0007286,GO:0120092,GO:0003682,GO:0016607,GO:0016746	negative regulation of peptidyl-lysine crotonylation|protein binding, bridging|transcription corepressor activity|negative regulation of nucleic acid-templated transcription|methylated histone binding|nucleus|chromosome|transcription, DNA-templated|random inactivation of X chromosome|regulation of transcription, DNA-templated|spermatid development|crotonyl-CoA hydratase activity|chromatin binding|nuclear speck|transferase activity, transferring acyl groups
rno-miR-342-3p	XM_017601974.1	165.00	-32.51	165.00	-32.51	23	9694	 7041	Mbnl3	GeneID:302492,Genbank:XM_017601974.1,RGD:1565834	muscleblind-like splicing regulator 3, transcript variant X8	GO:0005654,GO:0005737,GO:0032502,GO:0043484,GO:0045662,GO:0046872,GO:0000381,GO:0003723,GO:0005634	nucleoplasm|cytoplasm|developmental process|regulation of RNA splicing|negative regulation of myoblast differentiation|metal ion binding|regulation of alternative mRNA splicing, via spliceosome|RNA binding|nucleus
rno-miR-429	NM_001163277.1	171.00	-31.46	171.00	-31.46	22	5964	 5727	Jakmip3	GeneID:365380,Genbank:NM_001163277.1,RGD:1307177	janus kinase and microtubule interacting protein 3	GO:0008017,GO:0019900	microtubule binding|kinase binding
rno-miR-429	XM_017589493.1	171.00	-31.46	171.00	-31.46	22	6312	 6074	Jakmip3	GeneID:365380,Genbank:XM_017589493.1,RGD:1307177	janus kinase and microtubule interacting protein 3, transcript variant X1	GO:0008017,GO:0019900	microtubule binding|kinase binding
rno-miR-429	XM_017589494.1	171.00	-31.46	171.00	-31.46	22	6501	 6263	Jakmip3	GeneID:365380,Genbank:XM_017589494.1,RGD:1307177	janus kinase and microtubule interacting protein 3, transcript variant X2	GO:0008017,GO:0019900	microtubule binding|kinase binding
rno-miR-429	XM_017589495.1	171.00	-31.46	171.00	-31.46	22	6591	 6353	Jakmip3	GeneID:365380,Genbank:XM_017589495.1,RGD:1307177	janus kinase and microtubule interacting protein 3, transcript variant X3	GO:0008017,GO:0019900	microtubule binding|kinase binding
rno-miR-429	XM_017589496.1	171.00	-31.46	171.00	-31.46	22	6404	 6166	Jakmip3	GeneID:365380,Genbank:XM_017589496.1,RGD:1307177	janus kinase and microtubule interacting protein 3, transcript variant X4	GO:0008017,GO:0019900	microtubule binding|kinase binding
rno-miR-429	XM_017589497.1	171.00	-31.46	171.00	-31.46	22	6499	 6261	Jakmip3	GeneID:365380,Genbank:XM_017589497.1,RGD:1307177	janus kinase and microtubule interacting protein 3, transcript variant X5	GO:0008017,GO:0019900	microtubule binding|kinase binding
rno-miR-429	XM_017589498.1	171.00	-31.46	171.00	-31.46	22	7297	 7059	Jakmip3	GeneID:365380,Genbank:XM_017589498.1,RGD:1307177	janus kinase and microtubule interacting protein 3, transcript variant X6	GO:0008017,GO:0019900	microtubule binding|kinase binding
rno-miR-452-5p	NM_001270598.1	184.00	-30.98	184.00	-30.98	23	3629	 3569	Igf2bp2	GeneID:303824,Genbank:NM_001270598.1,RGD:1305614	insulin-like growth factor 2 mRNA binding protein 2, transcript variant 1	GO:0005829,GO:0005856,GO:0048027,GO:0003730,GO:0005634,GO:0005737	cytosol|cytoskeleton|mRNA 5'-UTR binding|mRNA 3'-UTR binding|nucleus|cytoplasm
rno-miR-452-5p	NM_001270599.1	184.00	-30.98	184.00	-30.98	23	3629	 3569	Igf2bp2	GeneID:303824,Genbank:NM_001270599.1,RGD:1305614	insulin-like growth factor 2 mRNA binding protein 2, transcript variant 1	GO:0005829,GO:0005856,GO:0048027,GO:0003730,GO:0005634,GO:0005737	cytosol|cytoskeleton|mRNA 5'-UTR binding|mRNA 3'-UTR binding|nucleus|cytoplasm
rno-miR-598-3p	NM_001008295.1	188.00	-32.60	188.00	-32.60	22	1925	 391	Fip1l1	GeneID:289582,Genbank:NM_001008295.1,RGD:1309336	factor interacting with PAPOLA and CPSF1	GO:0005575,GO:0005634,GO:0005654,GO:0005847,GO:0006378,GO:0008150,GO:0098789,GO:0003674,GO:0003723	cellular_component|nucleus|nucleoplasm|mRNA cleavage and polyadenylation specificity factor complex|mRNA polyadenylation|biological_process|pre-mRNA cleavage required for polyadenylation|molecular_function|RNA binding	rno03015	mRNA surveillance pathway
rno-miR-598-3p	NM_001134883.1	182.00	-30.54	182.00	-30.54	22	4040	 2379	Lrp12	GeneID:314941,Genbank:NM_001134883.1,RGD:1304943	LDL receptor related protein 12	GO:0001764,GO:0005887,GO:0031175	neuron migration|integral component of plasma membrane|neuron projection development
rno-miR-598-3p	NM_024137.1	163.00	-30.46	163.00	-30.46	22	9731	 2469	Hivep2	GeneID:29721,Genbank:NM_024137.1,RGD:61988	human immunodeficiency virus type I enhancer binding protein 2	GO:0003700,GO:0005634,GO:0005654,GO:0006355,GO:0006366,GO:0007165,GO:0007275,GO:0043565,GO:0044212,GO:0045944,GO:0000978,GO:0046872,GO:0001077,GO:0003676	DNA binding transcription factor activity|nucleus|nucleoplasm|regulation of transcription, DNA-templated|transcription by RNA polymerase II|signal transduction|multicellular organism development|sequence-specific DNA binding|transcription regulatory region DNA binding|positive regulation of transcription by RNA polymerase II|RNA polymerase II proximal promoter sequence-specific DNA binding|metal ion binding|transcriptional activator activity, RNA polymerase II proximal promoter sequence-specific DNA binding|nucleic acid binding
rno-miR-598-3p	NM_031335.3	176.00	-32.40	176.00	-32.40	22	470	 72	Polr2f	GeneID:83503,Genbank:NM_031335.3,RGD:708567	polymerase (RNA) II subunit F	GO:0006366,GO:0005665,GO:0001055,GO:0006383,GO:0001056,GO:0008150,GO:0001650,GO:0003674,GO:0003677,GO:0005666,GO:0003899,GO:0005736,GO:0005575,GO:0005634,GO:0000428,GO:0006360,GO:0001054	transcription by RNA polymerase II|DNA-directed RNA polymerase II, core complex|RNA polymerase II activity|transcription by RNA polymerase III|RNA polymerase III activity|biological_process|fibrillar center|molecular_function|DNA binding|DNA-directed RNA polymerase III complex|DNA-directed 5'-3' RNA polymerase activity|DNA-directed RNA polymerase I complex|cellular_component|nucleus|DNA-directed RNA polymerase complex|transcription by RNA polymerase I|RNA polymerase I activity	rno00230,rno00240,rno03020,rno04623,rno05016,rno05169	Purine metabolism|Pyrimidine metabolism|RNA polymerase|Cytosolic DNA-sensing pathway|Huntington's disease|Epstein-Barr virus infection
rno-miR-598-3p	NM_053620.3	179.00	-31.40	179.00	-31.40	22	6397	 1195	Cdc42bpb	GeneID:113960,Genbank:NM_053620.3,RGD:621753	CDC42 binding protein kinase beta	GO:0031252,GO:0016477,GO:0004674,GO:0031532,GO:0035556,GO:0005515,GO:0042641,GO:0005524,GO:0005622,GO:0005737,GO:0017048,GO:0005886,GO:0030027,GO:0005911,GO:0044877,GO:0030036,GO:0006468,GO:0000287,GO:0046872,GO:0031032,GO:0004672	cell leading edge|cell migration|protein serine/threonine kinase activity|actin cytoskeleton reorganization|intracellular signal transduction|protein binding|actomyosin|ATP binding|intracellular|cytoplasm|Rho GTPase binding|plasma membrane|lamellipodium|cell-cell junction|protein-containing complex binding|actin cytoskeleton organization|protein phosphorylation|magnesium ion binding|metal ion binding|actomyosin structure organization|protein kinase activity
rno-miR-598-3p	NM_133307.1	175.00	-32.05	175.00	-32.05	22	2909	 1507	Prkcd	GeneID:170538,Genbank:NM_133307.1,RGD:67383	protein kinase C, delta	GO:0043560,GO:0045471,GO:0046326,GO:0005515,GO:0046627,GO:0005524,GO:0005622,GO:0046777,GO:0005634,GO:0071447,GO:0046872,GO:0048471,GO:0005737,GO:0090331,GO:0050732,GO:0006468,GO:0005739,GO:0005783,GO:0090398,GO:0006915,GO:2001235,GO:1900163,GO:0006979,GO:1904385,GO:0007568,GO:0016572,GO:0008047,GO:0018105,GO:0009408,GO:0018107,GO:0001666,GO:0032147,GO:0004672,GO:0019899,GO:0004674,GO:0032613,GO:0019900,GO:0004697,GO:0032615,GO:0032869,GO:0004699,GO:0035556,GO:0032930,GO:0042100,GO:0042119,GO:0042149,GO:0042307,GO:0042325,GO:0042493,GO:0042542,GO:0042742,GO:0043065,GO:0043200,GO:0043406,GO:0043407,GO:0051490,GO:0043410,GO:0060326,GO:0005829,GO:0070301,GO:0005886,GO:0070779,GO:2000304,GO:0070976,GO:0009612,GO:0005911,GO:2000753,GO:0009749,GO:0010243,GO:2000755,GO:0014070,GO:0016020,GO:2001022,GO:0016064,GO:0019901,GO:0016363,GO:0023021,GO:0030837,GO:0032956,GO:0032963,GO:0032079,GO:0034351,GO:0034599,GO:0035307	insulin receptor substrate binding|response to ethanol|positive regulation of glucose import|protein binding|negative regulation of insulin receptor signaling pathway|ATP binding|intracellular|protein autophosphorylation|nucleus|cellular response to hydroperoxide|metal ion binding|perinuclear region of cytoplasm|cytoplasm|negative regulation of platelet aggregation|negative regulation of peptidyl-tyrosine phosphorylation|protein phosphorylation|mitochondrion|endoplasmic reticulum|cellular senescence|apoptotic process|positive regulation of apoptotic signaling pathway|positive regulation of phospholipid scramblase activity|response to oxidative stress|cellular response to angiotensin|aging|histone phosphorylation|enzyme activator activity|peptidyl-serine phosphorylation|response to heat|peptidyl-threonine phosphorylation|response to hypoxia|activation of protein kinase activity|protein kinase activity|enzyme binding|protein serine/threonine kinase activity|interleukin-10 production|kinase binding|protein kinase C activity|interleukin-12 production|cellular response to insulin stimulus|calcium-independent protein kinase C activity|intracellular signal transduction|positive regulation of superoxide anion generation|B cell proliferation|neutrophil activation|cellular response to glucose starvation|positive regulation of protein import into nucleus|regulation of phosphorylation|response to drug|response to hydrogen peroxide|defense response to bacterium|positive regulation of apoptotic process|response to amino acid|positive regulation of MAP kinase activity|negative regulation of MAP kinase activity|negative regulation of filopodium assembly|positive regulation of MAPK cascade|cell chemotaxis|cytosol|cellular response to hydrogen peroxide|plasma membrane|D-aspartate import across plasma membrane|positive regulation of ceramide biosynthetic process|TIR domain binding|response to mechanical stimulus|cell-cell junction|positive regulation of glucosylceramide catabolic process|response to glucose|response to organonitrogen compound|positive regulation of sphingomyelin catabolic process|response to organic cyclic compound|membrane|positive regulation of response to DNA damage stimulus|immunoglobulin mediated immune response|protein kinase binding|nuclear matrix|termination of signal transduction|negative regulation of actin filament polymerization|regulation of actin cytoskeleton organization|collagen metabolic process|positive regulation of endodeoxyribonuclease activity|negative regulation of glial cell apoptotic process|cellular response to oxidative stress|positive regulation of protein dephosphorylation	rno04140,rno04621,rno04625,rno04666,rno04062,rno04912,rno04915,rno04270,rno04722,rno04750,rno04930,rno04931,rno04933	Autophagy - animal|NOD-like receptor signaling pathway|C-type lectin receptor signaling pathway|Fc gamma R-mediated phagocytosis|Chemokine signaling pathway|GnRH signaling pathway|Estrogen signaling pathway|Vascular smooth muscle contraction|Neurotrophin signaling pathway|Inflammatory mediator regulation of TRP channels|Type II diabetes mellitus|Insulin resistance|AGE-RAGE signaling pathway in diabetic complications
rno-miR-598-3p	NM_172063.1	180.00	-30.75	180.00	-30.75	22	1903	 994	Pex14	GeneID:64460,Genbank:NM_172063.1,RGD:68336	peroxisomal biogenesis factor 14	GO:1990429,GO:0042802,GO:0016558,GO:0005102,GO:0043433,GO:0016560,GO:0044721,GO:0016561,GO:0005622,GO:0045892,GO:0005777,GO:0005778,GO:0032091,GO:0047485,GO:0032991,GO:0048487,GO:0007031,GO:0051260,GO:0034453,GO:0001650,GO:0065003,GO:0036250,GO:0008017,GO:1901094,GO:0016021,GO:0003714	peroxisomal importomer complex|identical protein binding|protein import into peroxisome matrix|signaling receptor binding|negative regulation of DNA binding transcription factor activity|protein import into peroxisome matrix, docking|protein import into peroxisome matrix, substrate release|protein import into peroxisome matrix, translocation|intracellular|negative regulation of transcription, DNA-templated|peroxisome|peroxisomal membrane|negative regulation of protein binding|protein N-terminus binding|protein-containing complex|beta-tubulin binding|peroxisome organization|protein homooligomerization|microtubule anchoring|fibrillar center|protein-containing complex assembly|peroxisome transport along microtubule|microtubule binding|negative regulation of protein homotetramerization|integral component of membrane|transcription corepressor activity	rno04146	Peroxisome
rno-miR-598-3p	NM_183331.1	192.00	-34.61	192.00	-34.61	22	8326	 4821	F8	GeneID:302470,Genbank:NM_183331.1,RGD:727845	coagulation factor VIII	GO:0007597,GO:0016491,GO:0030168,GO:0055114,GO:0005507,GO:0005615,GO:0007596	blood coagulation, intrinsic pathway|oxidoreductase activity|platelet activation|oxidation-reduction process|copper ion binding|extracellular space|blood coagulation	rno04610	Complement and coagulation cascades
rno-miR-598-3p	XM_001074457.5	187.00	-33.34	187.00	-33.34	22	1995	 1594	Catip	GeneID:690437,Genbank:XM_001074457.5,RGD:1596071	ciliogenesis associated TTC17 interacting protein, transcript variant X1	GO:0044782,GO:0005737,GO:0005886,GO:0015629,GO:0030041,GO:0005634	cilium organization|cytoplasm|plasma membrane|actin cytoskeleton|actin filament polymerization|nucleus
rno-miR-598-3p	XM_006240562.3	179.00	-31.40	179.00	-31.40	22	6573	 1345	Cdc42bpb	GeneID:113960,Genbank:XM_006240562.3,RGD:621753	CDC42 binding protein kinase beta, transcript variant X1	GO:0031252,GO:0016477,GO:0004674,GO:0031532,GO:0035556,GO:0005515,GO:0042641,GO:0005524,GO:0005622,GO:0005737,GO:0017048,GO:0005886,GO:0030027,GO:0005911,GO:0044877,GO:0030036,GO:0006468,GO:0000287,GO:0046872,GO:0031032,GO:0004672	cell leading edge|cell migration|protein serine/threonine kinase activity|actin cytoskeleton reorganization|intracellular signal transduction|protein binding|actomyosin|ATP binding|intracellular|cytoplasm|Rho GTPase binding|plasma membrane|lamellipodium|cell-cell junction|protein-containing complex binding|actin cytoskeleton organization|protein phosphorylation|magnesium ion binding|metal ion binding|actomyosin structure organization|protein kinase activity
rno-miR-598-3p	XM_006241606.3	182.00	-30.54	182.00	-30.54	22	3983	 2340	Lrp12	GeneID:314941,Genbank:XM_006241606.3,RGD:1304943	LDL receptor related protein 12, transcript variant X1	GO:0001764,GO:0005887,GO:0031175	neuron migration|integral component of plasma membrane|neuron projection development
rno-miR-598-3p	XM_006245290.3	187.00	-33.34	187.00	-33.34	22	1798	 1397	Catip	GeneID:690437,Genbank:XM_006245290.3,RGD:1596071	ciliogenesis associated TTC17 interacting protein, transcript variant X2	GO:0044782,GO:0005737,GO:0005886,GO:0015629,GO:0030041,GO:0005634	cilium organization|cytoplasm|plasma membrane|actin cytoskeleton|actin filament polymerization|nucleus
rno-miR-598-3p	XM_006250882.3	188.00	-32.60	188.00	-32.60	22	2222	 505	Fip1l1	GeneID:289582,Genbank:XM_006250882.3,RGD:1309336	factor interacting with PAPOLA and CPSF1, transcript variant X1	GO:0005575,GO:0005634,GO:0005654,GO:0005847,GO:0006378,GO:0008150,GO:0098789,GO:0003674,GO:0003723	cellular_component|nucleus|nucleoplasm|mRNA cleavage and polyadenylation specificity factor complex|mRNA polyadenylation|biological_process|pre-mRNA cleavage required for polyadenylation|molecular_function|RNA binding	rno03015	mRNA surveillance pathway
rno-miR-598-3p	XM_006250883.3	188.00	-32.60	188.00	-32.60	22	2196	 506	Fip1l1	GeneID:289582,Genbank:XM_006250883.3,RGD:1309336	factor interacting with PAPOLA and CPSF1, transcript variant X2	GO:0005575,GO:0005634,GO:0005654,GO:0005847,GO:0006378,GO:0008150,GO:0098789,GO:0003674,GO:0003723	cellular_component|nucleus|nucleoplasm|mRNA cleavage and polyadenylation specificity factor complex|mRNA polyadenylation|biological_process|pre-mRNA cleavage required for polyadenylation|molecular_function|RNA binding	rno03015	mRNA surveillance pathway
rno-miR-598-3p	XM_006250884.3	188.00	-32.60	188.00	-32.60	22	2151	 503	Fip1l1	GeneID:289582,Genbank:XM_006250884.3,RGD:1309336	factor interacting with PAPOLA and CPSF1, transcript variant X3	GO:0005575,GO:0005634,GO:0005654,GO:0005847,GO:0006378,GO:0008150,GO:0098789,GO:0003674,GO:0003723	cellular_component|nucleus|nucleoplasm|mRNA cleavage and polyadenylation specificity factor complex|mRNA polyadenylation|biological_process|pre-mRNA cleavage required for polyadenylation|molecular_function|RNA binding	rno03015	mRNA surveillance pathway
rno-miR-598-3p	XM_006250885.3	188.00	-32.60	188.00	-32.60	22	2112	 503	Fip1l1	GeneID:289582,Genbank:XM_006250885.3,RGD:1309336	factor interacting with PAPOLA and CPSF1, transcript variant X4	GO:0005575,GO:0005634,GO:0005654,GO:0005847,GO:0006378,GO:0008150,GO:0098789,GO:0003674,GO:0003723	cellular_component|nucleus|nucleoplasm|mRNA cleavage and polyadenylation specificity factor complex|mRNA polyadenylation|biological_process|pre-mRNA cleavage required for polyadenylation|molecular_function|RNA binding	rno03015	mRNA surveillance pathway
rno-miR-598-3p	XM_006250886.3	188.00	-32.60	188.00	-32.60	22	2051	 508	Fip1l1	GeneID:289582,Genbank:XM_006250886.3,RGD:1309336	factor interacting with PAPOLA and CPSF1, transcript variant X5	GO:0005575,GO:0005634,GO:0005654,GO:0005847,GO:0006378,GO:0008150,GO:0098789,GO:0003674,GO:0003723	cellular_component|nucleus|nucleoplasm|mRNA cleavage and polyadenylation specificity factor complex|mRNA polyadenylation|biological_process|pre-mRNA cleavage required for polyadenylation|molecular_function|RNA binding	rno03015	mRNA surveillance pathway
rno-miR-598-3p	XM_006250887.3	188.00	-32.60	188.00	-32.60	22	2041	 501	Fip1l1	GeneID:289582,Genbank:XM_006250887.3,RGD:1309336	factor interacting with PAPOLA and CPSF1, transcript variant X6	GO:0005575,GO:0005634,GO:0005654,GO:0005847,GO:0006378,GO:0008150,GO:0098789,GO:0003674,GO:0003723	cellular_component|nucleus|nucleoplasm|mRNA cleavage and polyadenylation specificity factor complex|mRNA polyadenylation|biological_process|pre-mRNA cleavage required for polyadenylation|molecular_function|RNA binding	rno03015	mRNA surveillance pathway
rno-miR-598-3p	XM_008773308.2	178.00	-33.64	178.00	-33.64	22	16376	 8580	Nhsl2	GeneID:317253,Genbank:XM_008773308.2,RGD:1564117	NHS-like 2, transcript variant X2
rno-miR-598-3p	XM_017596825.1	187.00	-33.34	187.00	-33.34	22	1907	 1507	Catip	GeneID:690437,Genbank:XM_017596825.1,RGD:1596071	ciliogenesis associated TTC17 interacting protein, transcript variant X3	GO:0044782,GO:0005737,GO:0005886,GO:0015629,GO:0030041,GO:0005634	cilium organization|cytoplasm|plasma membrane|actin cytoskeleton|actin filament polymerization|nucleus
rno-miR-598-3p	XM_017602318.1	178.00	-33.64	178.00	-33.64	22	16697	 8901	Nhsl2	GeneID:317253,Genbank:XM_017602318.1,RGD:1564117	NHS-like 2, transcript variant X1
rno-miR-598-3p	XM_017602319.1	178.00	-33.64	178.00	-33.64	22	10427	 2631	Nhsl2	GeneID:317253,Genbank:XM_017602319.1,RGD:1564117	NHS-like 2, transcript variant X3
rno-miR-598-3p	XM_017602320.1	178.00	-33.64	178.00	-33.64	22	10294	 2498	Nhsl2	GeneID:317253,Genbank:XM_017602320.1,RGD:1564117	NHS-like 2, transcript variant X4
rno-miR-664-3p	XM_008770337.2	178.00	-32.88	178.00	-32.88	22	12644	 4874	Tns3	GeneID:360980,Genbank:XM_008770337.2,RGD:1564174	tensin 3, transcript variant X8	GO:0008284,GO:0016477,GO:0035556,GO:0046872,GO:0048286,GO:0005829,GO:0005925	positive regulation of cell proliferation|cell migration|intracellular signal transduction|metal ion binding|lung alveolus development|cytosol|focal adhesion
rno-miR-184	NM_001108043.1	162.00	-32.54	162.00	-32.54	22	5424	 4799	Mlh3	GeneID:314320,Genbank:NM_001108043.1,RGD:1309227	mutL homolog 3	GO:0032300,GO:0007130,GO:0000795,GO:0007131,GO:0001673,GO:0007140,GO:0003674,GO:0003682,GO:0003697,GO:0005524,GO:0005575,GO:0007144,GO:0005634,GO:0008104,GO:0005712,GO:0008150,GO:0016887,GO:0006298,GO:0000793,GO:0019237,GO:0000794,GO:0030983,GO:0006974	mismatch repair complex|synaptonemal complex assembly|synaptonemal complex|reciprocal meiotic recombination|male germ cell nucleus|male meiotic nuclear division|molecular_function|chromatin binding|single-stranded DNA binding|ATP binding|cellular_component|female meiosis I|nucleus|protein localization|chiasma|biological_process|ATPase activity|mismatch repair|condensed chromosome|centromeric DNA binding|condensed nuclear chromosome|mismatched DNA binding|cellular response to DNA damage stimulus	rno03430	Mismatch repair
rno-miR-184	NM_001109452.1	164.00	-31.02	164.00	-31.02	22	1529	 701	Mplkip	GeneID:684996,Genbank:NM_001109452.1,RGD:1584365	M-phase specific PLK1 interacting protein	GO:0005737,GO:0005794,GO:0005813,GO:0030496,GO:0043231,GO:0005634,GO:0005654	cytoplasm|Golgi apparatus|centrosome|midbody|intracellular membrane-bounded organelle|nucleus|nucleoplasm
rno-miR-184	NM_001113371.1	172.00	-30.26	172.00	-30.26	22	4985	 4105	Synj2	GeneID:84018,Genbank:NM_001113371.1,RGD:69436	synaptojanin 2, transcript variant 1	GO:0046856,GO:0005515,GO:0005737,GO:0048312,GO:0005881,GO:0007420,GO:0017124,GO:0030165,GO:0048471,GO:0031315,GO:0052744,GO:0032587,GO:0034595,GO:0043679,GO:0003723,GO:0045121,GO:0004439,GO:0046855,GO:0004445	phosphatidylinositol dephosphorylation|protein binding|cytoplasm|intracellular distribution of mitochondria|cytoplasmic microtubule|brain development|SH3 domain binding|PDZ domain binding|perinuclear region of cytoplasm|extrinsic component of mitochondrial outer membrane|phosphatidylinositol monophosphate phosphatase activity|ruffle membrane|phosphatidylinositol phosphate 5-phosphatase activity|axon terminus|RNA binding|membrane raft|phosphatidylinositol-4,5-bisphosphate 5-phosphatase activity|inositol phosphate dephosphorylation|inositol-polyphosphate 5-phosphatase activity	rno00562,rno04070	Inositol phosphate metabolism|Phosphatidylinositol signaling system
rno-miR-184	NM_001113372.1	172.00	-30.26	172.00	-30.26	22	4850	 3970	Synj2	GeneID:84018,Genbank:NM_001113372.1,RGD:69436	synaptojanin 2, transcript variant 2	GO:0046856,GO:0005515,GO:0005737,GO:0048312,GO:0005881,GO:0007420,GO:0017124,GO:0030165,GO:0048471,GO:0031315,GO:0052744,GO:0032587,GO:0034595,GO:0043679,GO:0003723,GO:0045121,GO:0004439,GO:0046855,GO:0004445	phosphatidylinositol dephosphorylation|protein binding|cytoplasm|intracellular distribution of mitochondria|cytoplasmic microtubule|brain development|SH3 domain binding|PDZ domain binding|perinuclear region of cytoplasm|extrinsic component of mitochondrial outer membrane|phosphatidylinositol monophosphate phosphatase activity|ruffle membrane|phosphatidylinositol phosphate 5-phosphatase activity|axon terminus|RNA binding|membrane raft|phosphatidylinositol-4,5-bisphosphate 5-phosphatase activity|inositol phosphate dephosphorylation|inositol-polyphosphate 5-phosphatase activity	rno00562,rno04070	Inositol phosphate metabolism|Phosphatidylinositol signaling system
rno-miR-184	NM_001126288.1	160.00	-31.32	160.00	-31.32	22	1989	 1662	Pld4	GeneID:362792,Genbank:NM_001126288.1,RGD:1598308	phospholipase D family, member 4	GO:0005634,GO:0005783,GO:0006909,GO:0016021,GO:0032588,GO:0045335,GO:0002244,GO:0004630	nucleus|endoplasmic reticulum|phagocytosis|integral component of membrane|trans-Golgi network membrane|phagocytic vesicle|hematopoietic progenitor cell differentiation|phospholipase D activity	rno00564,rno00565	Glycerophospholipid metabolism|Ether lipid metabolism
rno-miR-184	NM_001142363.1	170.00	-30.46	170.00	-30.46	22	1445	 1019	Alg3	GeneID:287983,Genbank:NM_001142363.1,RGD:1306004	ALG3, alpha-1,3- mannosyltransferase, transcript variant 1	GO:0005575,GO:0005783,GO:0005789,GO:0006486,GO:0008150,GO:0016021,GO:0052925,GO:0097502,GO:0000033,GO:0003674	cellular_component|endoplasmic reticulum|endoplasmic reticulum membrane|protein glycosylation|biological_process|integral component of membrane|dol-P-Man:Man(5)GlcNAc(2)-PP-Dol alpha-1,3-mannosyltransferase activity|mannosylation|alpha-1,3-mannosyltransferase activity|molecular_function	rno00510	N-Glycan biosynthesis
rno-miR-184	NM_001191614.1	155.00	-30.14	155.00	-30.14	22	2607	 2323	Spats2	GeneID:300221,Genbank:NM_001191614.1,RGD:1304780	spermatogenesis associated, serine-rich 2	GO:0005829,GO:0005737	cytosol|cytoplasm
rno-miR-184	NM_032071.2	172.00	-30.26	172.00	-30.26	22	5054	 4174	Synj2	GeneID:84018,Genbank:NM_032071.2,RGD:69436	synaptojanin 2, transcript variant 3	GO:0046856,GO:0005515,GO:0005737,GO:0048312,GO:0005881,GO:0007420,GO:0017124,GO:0030165,GO:0048471,GO:0031315,GO:0052744,GO:0032587,GO:0034595,GO:0043679,GO:0003723,GO:0045121,GO:0004439,GO:0046855,GO:0004445	phosphatidylinositol dephosphorylation|protein binding|cytoplasm|intracellular distribution of mitochondria|cytoplasmic microtubule|brain development|SH3 domain binding|PDZ domain binding|perinuclear region of cytoplasm|extrinsic component of mitochondrial outer membrane|phosphatidylinositol monophosphate phosphatase activity|ruffle membrane|phosphatidylinositol phosphate 5-phosphatase activity|axon terminus|RNA binding|membrane raft|phosphatidylinositol-4,5-bisphosphate 5-phosphatase activity|inositol phosphate dephosphorylation|inositol-polyphosphate 5-phosphatase activity	rno00562,rno04070	Inositol phosphate metabolism|Phosphatidylinositol signaling system
rno-miR-184	XM_006227875.3	167.00	-30.70	167.00	-30.70	22	5751	 454	Cnksr3	GeneID:308113,Genbank:XM_006227875.3,RGD:1307544	Cnksr family member 3, transcript variant X1	GO:0007165,GO:0007265,GO:0009966,GO:0010765,GO:0016020,GO:0016324,GO:0019887,GO:0033137,GO:0070373,GO:0005737,GO:0005886,GO:2000651,GO:0005938	signal transduction|Ras protein signal transduction|regulation of signal transduction|positive regulation of sodium ion transport|membrane|apical plasma membrane|protein kinase regulator activity|negative regulation of peptidyl-serine phosphorylation|negative regulation of ERK1 and ERK2 cascade|cytoplasm|plasma membrane|positive regulation of sodium ion transmembrane transporter activity|cell cortex
rno-miR-184	XM_006232285.3	162.00	-30.57	162.00	-30.57	22	6634	 3408	Rslcan18	GeneID:100359945,Genbank:XM_006232285.3,RGD:2323100	regulator of sex-limitation candidate 18, transcript variant X2	GO:0006355,GO:0046872,GO:0003676,GO:0003700,GO:0005622	regulation of transcription, DNA-templated|metal ion binding|nucleic acid binding|DNA binding transcription factor activity|intracellular
rno-miR-184	XM_006236005.3	160.00	-31.40	160.00	-31.40	22	4512	 1656	Crot	GeneID:83842,Genbank:XM_006236005.3,RGD:70908	carnitine O-octanoyltransferase, transcript variant X2	GO:0015936,GO:0008458,GO:0005739,GO:0005777,GO:0009437,GO:0016746,GO:0006091,GO:0006631,GO:0042493,GO:0043231,GO:0010243,GO:0006635,GO:0051791,GO:0015908,GO:0001579,GO:0005102,GO:0015909	coenzyme A metabolic process|carnitine O-octanoyltransferase activity|mitochondrion|peroxisome|carnitine metabolic process|transferase activity, transferring acyl groups|generation of precursor metabolites and energy|fatty acid metabolic process|response to drug|intracellular membrane-bounded organelle|response to organonitrogen compound|fatty acid beta-oxidation|medium-chain fatty acid metabolic process|fatty acid transport|medium-chain fatty acid transport|signaling receptor binding|long-chain fatty acid transport	rno04146	Peroxisome
rno-miR-184	XM_006240310.3	162.00	-32.54	162.00	-32.54	22	6035	 5458	Mlh3	GeneID:314320,Genbank:XM_006240310.3,RGD:1309227	mutL homolog 3, transcript variant X1	GO:0032300,GO:0007130,GO:0000795,GO:0007131,GO:0001673,GO:0007140,GO:0003674,GO:0003682,GO:0003697,GO:0005524,GO:0005575,GO:0007144,GO:0005634,GO:0008104,GO:0005712,GO:0008150,GO:0016887,GO:0006298,GO:0000793,GO:0019237,GO:0000794,GO:0030983,GO:0006974	mismatch repair complex|synaptonemal complex assembly|synaptonemal complex|reciprocal meiotic recombination|male germ cell nucleus|male meiotic nuclear division|molecular_function|chromatin binding|single-stranded DNA binding|ATP binding|cellular_component|female meiosis I|nucleus|protein localization|chiasma|biological_process|ATPase activity|mismatch repair|condensed chromosome|centromeric DNA binding|condensed nuclear chromosome|mismatched DNA binding|cellular response to DNA damage stimulus	rno03430	Mismatch repair
rno-miR-184	XM_006240311.3	162.00	-32.54	162.00	-32.54	22	5728	 5151	Mlh3	GeneID:314320,Genbank:XM_006240311.3,RGD:1309227	mutL homolog 3, transcript variant X2	GO:0032300,GO:0007130,GO:0000795,GO:0007131,GO:0001673,GO:0007140,GO:0003674,GO:0003682,GO:0003697,GO:0005524,GO:0005575,GO:0007144,GO:0005634,GO:0008104,GO:0005712,GO:0008150,GO:0016887,GO:0006298,GO:0000793,GO:0019237,GO:0000794,GO:0030983,GO:0006974	mismatch repair complex|synaptonemal complex assembly|synaptonemal complex|reciprocal meiotic recombination|male germ cell nucleus|male meiotic nuclear division|molecular_function|chromatin binding|single-stranded DNA binding|ATP binding|cellular_component|female meiosis I|nucleus|protein localization|chiasma|biological_process|ATPase activity|mismatch repair|condensed chromosome|centromeric DNA binding|condensed nuclear chromosome|mismatched DNA binding|cellular response to DNA damage stimulus	rno03430	Mismatch repair
rno-miR-184	XM_006240312.3	162.00	-32.54	162.00	-32.54	22	5637	 5060	Mlh3	GeneID:314320,Genbank:XM_006240312.3,RGD:1309227	mutL homolog 3, transcript variant X3	GO:0032300,GO:0007130,GO:0000795,GO:0007131,GO:0001673,GO:0007140,GO:0003674,GO:0003682,GO:0003697,GO:0005524,GO:0005575,GO:0007144,GO:0005634,GO:0008104,GO:0005712,GO:0008150,GO:0016887,GO:0006298,GO:0000793,GO:0019237,GO:0000794,GO:0030983,GO:0006974	mismatch repair complex|synaptonemal complex assembly|synaptonemal complex|reciprocal meiotic recombination|male germ cell nucleus|male meiotic nuclear division|molecular_function|chromatin binding|single-stranded DNA binding|ATP binding|cellular_component|female meiosis I|nucleus|protein localization|chiasma|biological_process|ATPase activity|mismatch repair|condensed chromosome|centromeric DNA binding|condensed nuclear chromosome|mismatched DNA binding|cellular response to DNA damage stimulus	rno03430	Mismatch repair
rno-miR-184	XM_006243939.2	153.00	-32.89	153.00	-32.89	22	3678	 1104	Lrrfip2	GeneID:301035,Genbank:XM_006243939.2,RGD:1306234	LRR binding FLII interacting protein 2, transcript variant X14	GO:0035660,GO:0051092,GO:1904469,GO:0002756,GO:0016055,GO:0030275	MyD88-dependent toll-like receptor 4 signaling pathway|positive regulation of NF-kappaB transcription factor activity|positive regulation of tumor necrosis factor secretion|MyD88-independent toll-like receptor signaling pathway|Wnt signaling pathway|LRR domain binding
rno-miR-184	XM_006257350.1	155.00	-30.14	155.00	-30.14	22	3062	 2778	Spats2	GeneID:300221,Genbank:XM_006257350.1,RGD:1304780	spermatogenesis associated, serine-rich 2, transcript variant X1	GO:0005829,GO:0005737	cytosol|cytoplasm
rno-miR-184	XM_006257351.3	155.00	-30.14	155.00	-30.14	22	2842	 2558	Spats2	GeneID:300221,Genbank:XM_006257351.3,RGD:1304780	spermatogenesis associated, serine-rich 2, transcript variant X3	GO:0005829,GO:0005737	cytosol|cytoplasm
rno-miR-184	XM_008760963.2	162.00	-30.57	162.00	-30.57	22	6680	 3454	Rslcan18	GeneID:100359945,Genbank:XM_008760963.2,RGD:2323100	regulator of sex-limitation candidate 18, transcript variant X1	GO:0006355,GO:0046872,GO:0003676,GO:0003700,GO:0005622	regulation of transcription, DNA-templated|metal ion binding|nucleic acid binding|DNA binding transcription factor activity|intracellular
rno-miR-184	XM_008765702.2	155.00	-30.14	155.00	-30.14	22	3118	 2834	Spats2	GeneID:300221,Genbank:XM_008765702.2,RGD:1304780	spermatogenesis associated, serine-rich 2, transcript variant X2	GO:0005829,GO:0005737	cytosol|cytoplasm
rno-miR-184	XM_008766616.2	153.00	-32.89	153.00	-32.89	22	3875	 1106	Lrrfip2	GeneID:301035,Genbank:XM_008766616.2,RGD:1306234	LRR binding FLII interacting protein 2, transcript variant X1	GO:0035660,GO:0051092,GO:1904469,GO:0002756,GO:0016055,GO:0030275	MyD88-dependent toll-like receptor 4 signaling pathway|positive regulation of NF-kappaB transcription factor activity|positive regulation of tumor necrosis factor secretion|MyD88-independent toll-like receptor signaling pathway|Wnt signaling pathway|LRR domain binding
rno-miR-184	XM_008766617.2	153.00	-32.89	153.00	-32.89	22	3638	 869	Lrrfip2	GeneID:301035,Genbank:XM_008766617.2,RGD:1306234	LRR binding FLII interacting protein 2, transcript variant X3	GO:0035660,GO:0051092,GO:1904469,GO:0002756,GO:0016055,GO:0030275	MyD88-dependent toll-like receptor 4 signaling pathway|positive regulation of NF-kappaB transcription factor activity|positive regulation of tumor necrosis factor secretion|MyD88-independent toll-like receptor signaling pathway|Wnt signaling pathway|LRR domain binding
rno-miR-184	XM_008766618.2	153.00	-32.89	153.00	-32.89	22	3844	 1075	Lrrfip2	GeneID:301035,Genbank:XM_008766618.2,RGD:1306234	LRR binding FLII interacting protein 2, transcript variant X2	GO:0035660,GO:0051092,GO:1904469,GO:0002756,GO:0016055,GO:0030275	MyD88-dependent toll-like receptor 4 signaling pathway|positive regulation of NF-kappaB transcription factor activity|positive regulation of tumor necrosis factor secretion|MyD88-independent toll-like receptor signaling pathway|Wnt signaling pathway|LRR domain binding
rno-miR-184	XM_008766619.1	153.00	-32.89	153.00	-32.89	22	3803	 1034	Lrrfip2	GeneID:301035,Genbank:XM_008766619.1,RGD:1306234	LRR binding FLII interacting protein 2, transcript variant X4	GO:0035660,GO:0051092,GO:1904469,GO:0002756,GO:0016055,GO:0030275	MyD88-dependent toll-like receptor 4 signaling pathway|positive regulation of NF-kappaB transcription factor activity|positive regulation of tumor necrosis factor secretion|MyD88-independent toll-like receptor signaling pathway|Wnt signaling pathway|LRR domain binding
rno-miR-184	XM_008766620.2	153.00	-32.89	153.00	-32.89	22	3830	 1061	Lrrfip2	GeneID:301035,Genbank:XM_008766620.2,RGD:1306234	LRR binding FLII interacting protein 2, transcript variant X5	GO:0035660,GO:0051092,GO:1904469,GO:0002756,GO:0016055,GO:0030275	MyD88-dependent toll-like receptor 4 signaling pathway|positive regulation of NF-kappaB transcription factor activity|positive regulation of tumor necrosis factor secretion|MyD88-independent toll-like receptor signaling pathway|Wnt signaling pathway|LRR domain binding
rno-miR-184	XM_008766621.2	153.00	-32.89	153.00	-32.89	22	3824	 1055	Lrrfip2	GeneID:301035,Genbank:XM_008766621.2,RGD:1306234	LRR binding FLII interacting protein 2, transcript variant X6	GO:0035660,GO:0051092,GO:1904469,GO:0002756,GO:0016055,GO:0030275	MyD88-dependent toll-like receptor 4 signaling pathway|positive regulation of NF-kappaB transcription factor activity|positive regulation of tumor necrosis factor secretion|MyD88-independent toll-like receptor signaling pathway|Wnt signaling pathway|LRR domain binding
rno-miR-184	XM_008766623.1	153.00	-32.89	153.00	-32.89	22	3804	 1107	Lrrfip2	GeneID:301035,Genbank:XM_008766623.1,RGD:1306234	LRR binding FLII interacting protein 2, transcript variant X7	GO:0035660,GO:0051092,GO:1904469,GO:0002756,GO:0016055,GO:0030275	MyD88-dependent toll-like receptor 4 signaling pathway|positive regulation of NF-kappaB transcription factor activity|positive regulation of tumor necrosis factor secretion|MyD88-independent toll-like receptor signaling pathway|Wnt signaling pathway|LRR domain binding
rno-miR-184	XM_008766624.2	153.00	-32.89	153.00	-32.89	22	3785	 1106	Lrrfip2	GeneID:301035,Genbank:XM_008766624.2,RGD:1306234	LRR binding FLII interacting protein 2, transcript variant X8	GO:0035660,GO:0051092,GO:1904469,GO:0002756,GO:0016055,GO:0030275	MyD88-dependent toll-like receptor 4 signaling pathway|positive regulation of NF-kappaB transcription factor activity|positive regulation of tumor necrosis factor secretion|MyD88-independent toll-like receptor signaling pathway|Wnt signaling pathway|LRR domain binding
rno-miR-184	XM_008766625.2	153.00	-32.89	153.00	-32.89	22	3773	 1106	Lrrfip2	GeneID:301035,Genbank:XM_008766625.2,RGD:1306234	LRR binding FLII interacting protein 2, transcript variant X10	GO:0035660,GO:0051092,GO:1904469,GO:0002756,GO:0016055,GO:0030275	MyD88-dependent toll-like receptor 4 signaling pathway|positive regulation of NF-kappaB transcription factor activity|positive regulation of tumor necrosis factor secretion|MyD88-independent toll-like receptor signaling pathway|Wnt signaling pathway|LRR domain binding
rno-miR-184	XM_008766626.1	153.00	-32.89	153.00	-32.89	22	3754	 985	Lrrfip2	GeneID:301035,Genbank:XM_008766626.1,RGD:1306234	LRR binding FLII interacting protein 2, transcript variant X11	GO:0035660,GO:0051092,GO:1904469,GO:0002756,GO:0016055,GO:0030275	MyD88-dependent toll-like receptor 4 signaling pathway|positive regulation of NF-kappaB transcription factor activity|positive regulation of tumor necrosis factor secretion|MyD88-independent toll-like receptor signaling pathway|Wnt signaling pathway|LRR domain binding
rno-miR-184	XM_008766627.2	153.00	-32.89	153.00	-32.89	22	3715	 1105	Lrrfip2	GeneID:301035,Genbank:XM_008766627.2,RGD:1306234	LRR binding FLII interacting protein 2, transcript variant X12	GO:0035660,GO:0051092,GO:1904469,GO:0002756,GO:0016055,GO:0030275	MyD88-dependent toll-like receptor 4 signaling pathway|positive regulation of NF-kappaB transcription factor activity|positive regulation of tumor necrosis factor secretion|MyD88-independent toll-like receptor signaling pathway|Wnt signaling pathway|LRR domain binding
rno-miR-184	XM_008766628.2	153.00	-32.89	153.00	-32.89	22	3709	 940	Lrrfip2	GeneID:301035,Genbank:XM_008766628.2,RGD:1306234	LRR binding FLII interacting protein 2, transcript variant X13	GO:0035660,GO:0051092,GO:1904469,GO:0002756,GO:0016055,GO:0030275	MyD88-dependent toll-like receptor 4 signaling pathway|positive regulation of NF-kappaB transcription factor activity|positive regulation of tumor necrosis factor secretion|MyD88-independent toll-like receptor signaling pathway|Wnt signaling pathway|LRR domain binding
rno-miR-184	XM_008766629.1	153.00	-32.89	153.00	-32.89	22	3639	 870	Lrrfip2	GeneID:301035,Genbank:XM_008766629.1,RGD:1306234	LRR binding FLII interacting protein 2, transcript variant X15	GO:0035660,GO:0051092,GO:1904469,GO:0002756,GO:0016055,GO:0030275	MyD88-dependent toll-like receptor 4 signaling pathway|positive regulation of NF-kappaB transcription factor activity|positive regulation of tumor necrosis factor secretion|MyD88-independent toll-like receptor signaling pathway|Wnt signaling pathway|LRR domain binding
rno-miR-184	XM_017592918.1	160.00	-31.40	160.00	-31.40	22	4554	 1656	Crot	GeneID:83842,Genbank:XM_017592918.1,RGD:70908	carnitine O-octanoyltransferase, transcript variant X3	GO:0015936,GO:0008458,GO:0005739,GO:0005777,GO:0009437,GO:0016746,GO:0006091,GO:0006631,GO:0042493,GO:0043231,GO:0010243,GO:0006635,GO:0051791,GO:0015908,GO:0001579,GO:0005102,GO:0015909	coenzyme A metabolic process|carnitine O-octanoyltransferase activity|mitochondrion|peroxisome|carnitine metabolic process|transferase activity, transferring acyl groups|generation of precursor metabolites and energy|fatty acid metabolic process|response to drug|intracellular membrane-bounded organelle|response to organonitrogen compound|fatty acid beta-oxidation|medium-chain fatty acid metabolic process|fatty acid transport|medium-chain fatty acid transport|signaling receptor binding|long-chain fatty acid transport	rno04146	Peroxisome
rno-miR-184	XM_017592919.1	160.00	-31.40	160.00	-31.40	22	4517	 1656	Crot	GeneID:83842,Genbank:XM_017592919.1,RGD:70908	carnitine O-octanoyltransferase, transcript variant X4	GO:0015936,GO:0008458,GO:0005739,GO:0005777,GO:0009437,GO:0016746,GO:0006091,GO:0006631,GO:0042493,GO:0043231,GO:0010243,GO:0006635,GO:0051791,GO:0015908,GO:0001579,GO:0005102,GO:0015909	coenzyme A metabolic process|carnitine O-octanoyltransferase activity|mitochondrion|peroxisome|carnitine metabolic process|transferase activity, transferring acyl groups|generation of precursor metabolites and energy|fatty acid metabolic process|response to drug|intracellular membrane-bounded organelle|response to organonitrogen compound|fatty acid beta-oxidation|medium-chain fatty acid metabolic process|fatty acid transport|medium-chain fatty acid transport|signaling receptor binding|long-chain fatty acid transport	rno04146	Peroxisome
rno-miR-184	XM_017593922.1	171.00	-30.30	171.00	-30.30	22	7778	 1486	Dennd4c	GeneID:313340,Genbank:XM_017593922.1,RGD:1308489	DENN domain containing 4C, transcript variant X1	GO:0005829,GO:0005886,GO:0008150,GO:0017112,GO:0030904,GO:0032593,GO:0032869,GO:0043231,GO:0072659,GO:0003674,GO:0005575,GO:0005794	cytosol|plasma membrane|biological_process|Rab guanyl-nucleotide exchange factor activity|retromer complex|insulin-responsive compartment|cellular response to insulin stimulus|intracellular membrane-bounded organelle|protein localization to plasma membrane|molecular_function|cellular_component|Golgi apparatus
rno-miR-184	XM_017594231.1	175.00	-32.40	175.00	-32.40	22	3366	 1953	Ttc7b	GeneID:362768,Genbank:XM_017594231.1,RGD:1305920	tetratricopeptide repeat domain 7B, transcript variant X1	GO:0072659,GO:0005829,GO:0005886,GO:0046854	protein localization to plasma membrane|cytosol|plasma membrane|phosphatidylinositol phosphorylation
rno-miR-184	XM_017595600.1	153.00	-32.89	153.00	-32.89	22	3782	 1106	Lrrfip2	GeneID:301035,Genbank:XM_017595600.1,RGD:1306234	LRR binding FLII interacting protein 2, transcript variant X9	GO:0035660,GO:0051092,GO:1904469,GO:0002756,GO:0016055,GO:0030275	MyD88-dependent toll-like receptor 4 signaling pathway|positive regulation of NF-kappaB transcription factor activity|positive regulation of tumor necrosis factor secretion|MyD88-independent toll-like receptor signaling pathway|Wnt signaling pathway|LRR domain binding
rno-miR-184	XM_017597909.1	170.00	-30.46	170.00	-30.46	22	2125	 1725	Alg3	GeneID:287983,Genbank:XM_017597909.1,RGD:1306004	ALG3, alpha-1,3- mannosyltransferase, transcript variant X2	GO:0005575,GO:0005783,GO:0005789,GO:0006486,GO:0008150,GO:0016021,GO:0052925,GO:0097502,GO:0000033,GO:0003674	cellular_component|endoplasmic reticulum|endoplasmic reticulum membrane|protein glycosylation|biological_process|integral component of membrane|dol-P-Man:Man(5)GlcNAc(2)-PP-Dol alpha-1,3-mannosyltransferase activity|mannosylation|alpha-1,3-mannosyltransferase activity|molecular_function	rno00510	N-Glycan biosynthesis
rno-miR-184	XM_017598680.1	171.00	-30.53	171.00	-30.53	22	4236	 1291	Brinp3	GeneID:286901,Genbank:XM_017598680.1,RGD:708421	BMP/retinoic acid inducible neural specific 3, transcript variant X1	GO:0045930,GO:0005783,GO:0071300,GO:0007050,GO:0007399,GO:0030425,GO:0043025,GO:0045666,GO:0003674,GO:0045786,GO:0005576,GO:0005739	negative regulation of mitotic cell cycle|endoplasmic reticulum|cellular response to retinoic acid|cell cycle arrest|nervous system development|dendrite|neuronal cell body|positive regulation of neuron differentiation|molecular_function|negative regulation of cell cycle|extracellular region|mitochondrion
rno-miR-184	XM_017599157.1	162.00	-30.45	162.00	-30.45	22	4614	 538	Lrrc8d	GeneID:305131,Genbank:XM_017599157.1,RGD:1309601	leucine rich repeat containing 8 family, member D, transcript variant X3	GO:0015698,GO:0005225,GO:0034702,GO:0005737,GO:0098656,GO:0005789,GO:0005886,GO:0005887,GO:0007165	inorganic anion transport|volume-sensitive anion channel activity|ion channel complex|cytoplasm|anion transmembrane transport|endoplasmic reticulum membrane|plasma membrane|integral component of plasma membrane|signal transduction
rno-miR-1949	NM_001000167.1	152.00	-31.82	152.00	-31.82	23	975	 568	Olr153	GeneID:293301,Genbank:NM_001000167.1,RGD:1332939	olfactory receptor 153	GO:0005886,GO:0007165,GO:0007186,GO:0016021,GO:0050911,GO:0004930,GO:0004984	plasma membrane|signal transduction|G-protein coupled receptor signaling pathway|integral component of membrane|detection of chemical stimulus involved in sensory perception of smell|G-protein coupled receptor activity|olfactory receptor activity	rno04740	Olfactory transduction
rno-miR-1949	NM_001000190.1	152.00	-31.82	152.00	-31.82	23	945	 565	Olr201	GeneID:293342,Genbank:NM_001000190.1,RGD:1333229	olfactory receptor 201	GO:0005886,GO:0007165,GO:0007186,GO:0016021,GO:0050911,GO:0004930,GO:0004984	plasma membrane|signal transduction|G-protein coupled receptor signaling pathway|integral component of membrane|detection of chemical stimulus involved in sensory perception of smell|G-protein coupled receptor activity|olfactory receptor activity	rno04740	Olfactory transduction
rno-miR-1949	NM_001100966.1	177.00	-31.60	177.00	-31.60	23	4301	 1859	Scap	GeneID:301024,Genbank:NM_001100966.1,RGD:1309378	SREBF chaperone	GO:0007568,GO:0008203,GO:0012507,GO:0015485,GO:0016021,GO:0019217,GO:0032868,GO:0032933,GO:0032991,GO:0042304,GO:0043231,GO:0000139,GO:0044877,GO:0001666,GO:0045540,GO:0005789	aging|cholesterol metabolic process|ER to Golgi transport vesicle membrane|cholesterol binding|integral component of membrane|regulation of fatty acid metabolic process|response to insulin|SREBP signaling pathway|protein-containing complex|regulation of fatty acid biosynthetic process|intracellular membrane-bounded organelle|Golgi membrane|protein-containing complex binding|response to hypoxia|regulation of cholesterol biosynthetic process|endoplasmic reticulum membrane
rno-miR-1949	NM_001109276.1	177.00	-30.39	177.00	-30.39	23	1865	 1174	Rdh14	GeneID:500629,Genbank:NM_001109276.1,RGD:1565196	retinol dehydrogenase 14 (all-trans/9-cis/11-cis)	GO:0016491,GO:0042572,GO:0055114,GO:0005783,GO:0008106	oxidoreductase activity|retinol metabolic process|oxidation-reduction process|endoplasmic reticulum|alcohol dehydrogenase (NADP+) activity
rno-miR-1949	XM_006233372.2	184.00	-31.36	184.00	-31.36	23	2541	 481	Adh6	GeneID:310903,Genbank:XM_006233372.2,RGD:1306313	alcohol dehydrogenase 6 (class V), transcript variant X1	GO:0005575,GO:0005737,GO:0006069,GO:0008150,GO:0008270,GO:0016491,GO:0045471,GO:0055114,GO:0003674,GO:0004022,GO:0004024	cellular_component|cytoplasm|ethanol oxidation|biological_process|zinc ion binding|oxidoreductase activity|response to ethanol|oxidation-reduction process|molecular_function|alcohol dehydrogenase (NAD) activity|alcohol dehydrogenase activity, zinc-dependent	rno00010,rno00071,rno00350,rno00830,rno00980,rno00982,rno05204	Glycolysis / Gluconeogenesis|Fatty acid degradation|Tyrosine metabolism|Retinol metabolism|Metabolism of xenobiotics by cytochrome P450|Drug metabolism - cytochrome P450|Chemical carcinogenesis
rno-miR-1949	XM_006238845.3	181.00	-32.82	181.00	-32.82	23	2836	 2247	Gjb3	GeneID:29585,Genbank:XM_006238845.3,RGD:2695	gap junction protein, beta 3, transcript variant X1	GO:0005737,GO:0005911,GO:0005921,GO:0005922,GO:0007154,GO:0007283,GO:0016021,GO:0030054,GO:0043231,GO:0001701,GO:0043588,GO:0001890,GO:0071300,GO:0003674	cytoplasm|cell-cell junction|gap junction|connexin complex|cell communication|spermatogenesis|integral component of membrane|cell junction|intracellular membrane-bounded organelle|in utero embryonic development|skin development|placenta development|cellular response to retinoic acid|molecular_function
rno-miR-1949	XM_006243922.3	177.00	-31.60	177.00	-31.60	23	4175	 1758	Scap	GeneID:301024,Genbank:XM_006243922.3,RGD:1309378	SREBF chaperone, transcript variant X1	GO:0007568,GO:0008203,GO:0012507,GO:0015485,GO:0016021,GO:0019217,GO:0032868,GO:0032933,GO:0032991,GO:0042304,GO:0043231,GO:0000139,GO:0044877,GO:0001666,GO:0045540,GO:0005789	aging|cholesterol metabolic process|ER to Golgi transport vesicle membrane|cholesterol binding|integral component of membrane|regulation of fatty acid metabolic process|response to insulin|SREBP signaling pathway|protein-containing complex|regulation of fatty acid biosynthetic process|intracellular membrane-bounded organelle|Golgi membrane|protein-containing complex binding|response to hypoxia|regulation of cholesterol biosynthetic process|endoplasmic reticulum membrane
rno-miR-1949	XM_006243923.3	177.00	-31.60	177.00	-31.60	23	4237	 1820	Scap	GeneID:301024,Genbank:XM_006243923.3,RGD:1309378	SREBF chaperone, transcript variant X3	GO:0007568,GO:0008203,GO:0012507,GO:0015485,GO:0016021,GO:0019217,GO:0032868,GO:0032933,GO:0032991,GO:0042304,GO:0043231,GO:0000139,GO:0044877,GO:0001666,GO:0045540,GO:0005789	aging|cholesterol metabolic process|ER to Golgi transport vesicle membrane|cholesterol binding|integral component of membrane|regulation of fatty acid metabolic process|response to insulin|SREBP signaling pathway|protein-containing complex|regulation of fatty acid biosynthetic process|intracellular membrane-bounded organelle|Golgi membrane|protein-containing complex binding|response to hypoxia|regulation of cholesterol biosynthetic process|endoplasmic reticulum membrane
rno-miR-1949	XM_006243924.3	177.00	-31.60	177.00	-31.60	23	5693	 3276	Scap	GeneID:301024,Genbank:XM_006243924.3,RGD:1309378	SREBF chaperone, transcript variant X4	GO:0007568,GO:0008203,GO:0012507,GO:0015485,GO:0016021,GO:0019217,GO:0032868,GO:0032933,GO:0032991,GO:0042304,GO:0043231,GO:0000139,GO:0044877,GO:0001666,GO:0045540,GO:0005789	aging|cholesterol metabolic process|ER to Golgi transport vesicle membrane|cholesterol binding|integral component of membrane|regulation of fatty acid metabolic process|response to insulin|SREBP signaling pathway|protein-containing complex|regulation of fatty acid biosynthetic process|intracellular membrane-bounded organelle|Golgi membrane|protein-containing complex binding|response to hypoxia|regulation of cholesterol biosynthetic process|endoplasmic reticulum membrane
rno-miR-1949	XM_006243925.3	177.00	-31.60	177.00	-31.60	23	4114	 1697	Scap	GeneID:301024,Genbank:XM_006243925.3,RGD:1309378	SREBF chaperone, transcript variant X5	GO:0007568,GO:0008203,GO:0012507,GO:0015485,GO:0016021,GO:0019217,GO:0032868,GO:0032933,GO:0032991,GO:0042304,GO:0043231,GO:0000139,GO:0044877,GO:0001666,GO:0045540,GO:0005789	aging|cholesterol metabolic process|ER to Golgi transport vesicle membrane|cholesterol binding|integral component of membrane|regulation of fatty acid metabolic process|response to insulin|SREBP signaling pathway|protein-containing complex|regulation of fatty acid biosynthetic process|intracellular membrane-bounded organelle|Golgi membrane|protein-containing complex binding|response to hypoxia|regulation of cholesterol biosynthetic process|endoplasmic reticulum membrane
rno-miR-1949	XM_017595596.1	177.00	-31.60	177.00	-31.60	23	4160	 1743	Scap	GeneID:301024,Genbank:XM_017595596.1,RGD:1309378	SREBF chaperone, transcript variant X2	GO:0007568,GO:0008203,GO:0012507,GO:0015485,GO:0016021,GO:0019217,GO:0032868,GO:0032933,GO:0032991,GO:0042304,GO:0043231,GO:0000139,GO:0044877,GO:0001666,GO:0045540,GO:0005789	aging|cholesterol metabolic process|ER to Golgi transport vesicle membrane|cholesterol binding|integral component of membrane|regulation of fatty acid metabolic process|response to insulin|SREBP signaling pathway|protein-containing complex|regulation of fatty acid biosynthetic process|intracellular membrane-bounded organelle|Golgi membrane|protein-containing complex binding|response to hypoxia|regulation of cholesterol biosynthetic process|endoplasmic reticulum membrane
rno-miR-1949	XM_017595597.1	177.00	-31.60	177.00	-31.60	23	3818	 1401	Scap	GeneID:301024,Genbank:XM_017595597.1,RGD:1309378	SREBF chaperone, transcript variant X6	GO:0007568,GO:0008203,GO:0012507,GO:0015485,GO:0016021,GO:0019217,GO:0032868,GO:0032933,GO:0032991,GO:0042304,GO:0043231,GO:0000139,GO:0044877,GO:0001666,GO:0045540,GO:0005789	aging|cholesterol metabolic process|ER to Golgi transport vesicle membrane|cholesterol binding|integral component of membrane|regulation of fatty acid metabolic process|response to insulin|SREBP signaling pathway|protein-containing complex|regulation of fatty acid biosynthetic process|intracellular membrane-bounded organelle|Golgi membrane|protein-containing complex binding|response to hypoxia|regulation of cholesterol biosynthetic process|endoplasmic reticulum membrane
rno-miR-224-5p	NM_001012068.1	169.00	-31.46	169.00	-31.46	22	1602	 1164	Uros	GeneID:309070,Genbank:NM_001012068.1,RGD:1310396	uroporphyrinogen III synthase	GO:0005829,GO:0006779,GO:0006780,GO:0006783,GO:0046677,GO:0048037,GO:0070541,GO:0071243,GO:0004852,GO:0071418	cytosol|porphyrin-containing compound biosynthetic process|uroporphyrinogen III biosynthetic process|heme biosynthetic process|response to antibiotic|cofactor binding|response to platinum ion|cellular response to arsenic-containing substance|uroporphyrinogen-III synthase activity|cellular response to amine stimulus	rno00860	Porphyrin and chlorophyll metabolism
rno-miR-224-5p	NM_001108531.1	179.00	-31.62	179.00	-31.62	22	3226	 1721	Bicc1	GeneID:361832,Genbank:NM_001108531.1,RGD:1307459	BicC family RNA binding protein 1	GO:0007368,GO:0007507,GO:0090090	determination of left/right symmetry|heart development|negative regulation of canonical Wnt signaling pathway
rno-miR-224-5p	NM_001109220.1	180.00	-33.15	180.00	-33.15	22	4310	 3417	Pex1	GeneID:500006,Genbank:NM_001109220.1,RGD:1559939	peroxisomal biogenesis factor 1	GO:0005777,GO:0005778,GO:0005829,GO:0006625,GO:0007031,GO:0008022,GO:0008150,GO:0016558,GO:0042623,GO:0044877,GO:0003674,GO:0005524,GO:0060152,GO:0005737	peroxisome|peroxisomal membrane|cytosol|protein targeting to peroxisome|peroxisome organization|protein C-terminus binding|biological_process|protein import into peroxisome matrix|ATPase activity, coupled|protein-containing complex binding|molecular_function|ATP binding|microtubule-based peroxisome localization|cytoplasm	rno04146	Peroxisome
rno-miR-224-5p	NM_001109639.1	165.00	-30.24	165.00	-30.24	22	2058	 670	Chst14	GeneID:691394,Genbank:NM_001109639.1,RGD:1585023	carbohydrate sulfotransferase 14	GO:0016051,GO:0050655,GO:0000139,GO:0001537,GO:0016021	carbohydrate biosynthetic process|dermatan sulfate proteoglycan metabolic process|Golgi membrane|N-acetylgalactosamine 4-O-sulfotransferase activity|integral component of membrane	rno00532	Glycosaminoglycan biosynthesis - chondroitin sulfate / dermatan sulfate
rno-miR-224-5p	XM_006236054.2	180.00	-33.15	180.00	-33.15	22	4350	 3452	Pex1	GeneID:500006,Genbank:XM_006236054.2,RGD:1559939	peroxisomal biogenesis factor 1, transcript variant X1	GO:0005777,GO:0005778,GO:0005829,GO:0006625,GO:0007031,GO:0008022,GO:0008150,GO:0016558,GO:0042623,GO:0044877,GO:0003674,GO:0005524,GO:0060152,GO:0005737	peroxisome|peroxisomal membrane|cytosol|protein targeting to peroxisome|peroxisome organization|protein C-terminus binding|biological_process|protein import into peroxisome matrix|ATPase activity, coupled|protein-containing complex binding|molecular_function|ATP binding|microtubule-based peroxisome localization|cytoplasm	rno04146	Peroxisome
rno-miR-224-5p	XM_008759890.2	169.00	-31.46	169.00	-31.46	22	2648	 1363	Uros	GeneID:309070,Genbank:XM_008759890.2,RGD:1310396	uroporphyrinogen III synthase, transcript variant X1	GO:0005829,GO:0006779,GO:0006780,GO:0006783,GO:0046677,GO:0048037,GO:0070541,GO:0071243,GO:0004852,GO:0071418	cytosol|porphyrin-containing compound biosynthetic process|uroporphyrinogen III biosynthetic process|heme biosynthetic process|response to antibiotic|cofactor binding|response to platinum ion|cellular response to arsenic-containing substance|uroporphyrinogen-III synthase activity|cellular response to amine stimulus	rno00860	Porphyrin and chlorophyll metabolism
rno-miR-224-5p	XM_008759891.2	169.00	-31.46	169.00	-31.46	22	2432	 1147	Uros	GeneID:309070,Genbank:XM_008759891.2,RGD:1310396	uroporphyrinogen III synthase, transcript variant X2	GO:0005829,GO:0006779,GO:0006780,GO:0006783,GO:0046677,GO:0048037,GO:0070541,GO:0071243,GO:0004852,GO:0071418	cytosol|porphyrin-containing compound biosynthetic process|uroporphyrinogen III biosynthetic process|heme biosynthetic process|response to antibiotic|cofactor binding|response to platinum ion|cellular response to arsenic-containing substance|uroporphyrinogen-III synthase activity|cellular response to amine stimulus	rno00860	Porphyrin and chlorophyll metabolism
rno-miR-224-5p	XM_017589229.1	169.00	-31.46	169.00	-31.46	22	2621	 1336	Uros	GeneID:309070,Genbank:XM_017589229.1,RGD:1310396	uroporphyrinogen III synthase, transcript variant X3	GO:0005829,GO:0006779,GO:0006780,GO:0006783,GO:0046677,GO:0048037,GO:0070541,GO:0071243,GO:0004852,GO:0071418	cytosol|porphyrin-containing compound biosynthetic process|uroporphyrinogen III biosynthetic process|heme biosynthetic process|response to antibiotic|cofactor binding|response to platinum ion|cellular response to arsenic-containing substance|uroporphyrinogen-III synthase activity|cellular response to amine stimulus	rno00860	Porphyrin and chlorophyll metabolism
rno-miR-224-5p	XM_017591161.1	167.00	-30.53	167.00	-30.53	22	19441	 427	Adgrv1	GeneID:100362255,Genbank:XM_017591161.1,RGD:1562101	adhesion G protein-coupled receptor V1, transcript variant X1	GO:0050910,GO:0032420,GO:0005509,GO:0050953,GO:0043235,GO:0005737,GO:0060122,GO:0045184,GO:0005886,GO:0071277,GO:0007166,GO:0007186,GO:0007601,GO:0007605,GO:0045202,GO:0009986,GO:1990075,GO:0045494,GO:0010739,GO:1990696,GO:0048471,GO:0016021,GO:0048496,GO:0017022,GO:0002141,GO:0048839,GO:0032391,GO:0002142,GO:0050877,GO:0004930	detection of mechanical stimulus involved in sensory perception of sound|stereocilium|calcium ion binding|sensory perception of light stimulus|receptor complex|cytoplasm|inner ear receptor cell stereocilium organization|establishment of protein localization|plasma membrane|cellular response to calcium ion|cell surface receptor signaling pathway|G-protein coupled receptor signaling pathway|visual perception|sensory perception of sound|synapse|cell surface|periciliary membrane compartment|photoreceptor cell maintenance|positive regulation of protein kinase A signaling|USH2 complex|perinuclear region of cytoplasm|integral component of membrane|maintenance of animal organ identity|myosin binding|stereocilia ankle link|inner ear development|photoreceptor connecting cilium|stereocilia ankle link complex|nervous system process|G-protein coupled receptor activity
rno-miR-224-5p	XM_017591162.1	167.00	-30.53	167.00	-30.53	22	19382	 341	Adgrv1	GeneID:100362255,Genbank:XM_017591162.1,RGD:1562101	adhesion G protein-coupled receptor V1, transcript variant X2	GO:0050910,GO:0032420,GO:0005509,GO:0050953,GO:0043235,GO:0005737,GO:0060122,GO:0045184,GO:0005886,GO:0071277,GO:0007166,GO:0007186,GO:0007601,GO:0007605,GO:0045202,GO:0009986,GO:1990075,GO:0045494,GO:0010739,GO:1990696,GO:0048471,GO:0016021,GO:0048496,GO:0017022,GO:0002141,GO:0048839,GO:0032391,GO:0002142,GO:0050877,GO:0004930	detection of mechanical stimulus involved in sensory perception of sound|stereocilium|calcium ion binding|sensory perception of light stimulus|receptor complex|cytoplasm|inner ear receptor cell stereocilium organization|establishment of protein localization|plasma membrane|cellular response to calcium ion|cell surface receptor signaling pathway|G-protein coupled receptor signaling pathway|visual perception|sensory perception of sound|synapse|cell surface|periciliary membrane compartment|photoreceptor cell maintenance|positive regulation of protein kinase A signaling|USH2 complex|perinuclear region of cytoplasm|integral component of membrane|maintenance of animal organ identity|myosin binding|stereocilia ankle link|inner ear development|photoreceptor connecting cilium|stereocilia ankle link complex|nervous system process|G-protein coupled receptor activity
rno-miR-224-5p	XM_017601688.1	179.00	-31.62	179.00	-31.62	22	8455	 5032	Bicc1	GeneID:361832,Genbank:XM_017601688.1,RGD:1307459	BicC family RNA binding protein 1, transcript variant X1	GO:0007368,GO:0007507,GO:0090090	determination of left/right symmetry|heart development|negative regulation of canonical Wnt signaling pathway
rno-miR-31a-5p	NM_001025055.1	167.00	-30.69	167.00	-30.69	22	2981	 1850	Nxpe4	GeneID:500991,Genbank:NM_001025055.1,RGD:1560781	neurexophilin and PC-esterase domain family member 4
rno-miR-31a-5p	NM_001106769.2	179.00	-30.60	179.00	-30.60	22	9594	 8232	Apc2	GeneID:299611,Genbank:NM_001106769.2,RGD:1308256	APC2, WNT signaling pathway regulator	GO:0090090,GO:0031258,GO:0008150,GO:0005575,GO:0090630,GO:0031941,GO:0008283,GO:0005737,GO:0045171,GO:0015630,GO:0005794,GO:0005829,GO:0005881,GO:0016055,GO:0005884,GO:0045295,GO:0016342,GO:0007026,GO:0045595,GO:0016477,GO:0007389,GO:0045732,GO:0030496,GO:0008013,GO:0000226,GO:0048471,GO:0001708,GO:0030877,GO:0008017,GO:0003674	negative regulation of canonical Wnt signaling pathway|lamellipodium membrane|biological_process|cellular_component|activation of GTPase activity|filamentous actin|cell proliferation|cytoplasm|intercellular bridge|microtubule cytoskeleton|Golgi apparatus|cytosol|cytoplasmic microtubule|Wnt signaling pathway|actin filament|gamma-catenin binding|catenin complex|negative regulation of microtubule depolymerization|regulation of cell differentiation|cell migration|pattern specification process|positive regulation of protein catabolic process|midbody|beta-catenin binding|microtubule cytoskeleton organization|perinuclear region of cytoplasm|cell fate specification|beta-catenin destruction complex|microtubule binding|molecular_function	rno04310,rno04390,rno04550,rno04810,rno05200,rno05206,rno05210,rno05225,rno05226,rno05217,rno05213,rno05224,rno04934,rno05166,rno05165	Wnt signaling pathway|Hippo signaling pathway|Signaling pathways regulating pluripotency of stem cells|Regulation of actin cytoskeleton|Pathways in cancer|MicroRNAs in cancer|Colorectal cancer|Hepatocellular carcinoma|Gastric cancer|Basal cell carcinoma|Endometrial cancer|Breast cancer|Cushing's syndrome|HTLV-I infection|Human papillomavirus infection
rno-miR-31a-5p	NM_001107520.1	168.00	-32.49	168.00	-32.49	22	15167	 1459	Herc2	GeneID:308669,Genbank:NM_001107520.1,RGD:1307989	HECT and RLD domain containing E3 ubiquitin protein ligase 2	GO:0005737,GO:0006974,GO:0007283,GO:0008270,GO:0016567,GO:0031625,GO:0032183,GO:0043161,GO:0004842,GO:0061630,GO:0005634	cytoplasm|cellular response to DNA damage stimulus|spermatogenesis|zinc ion binding|protein ubiquitination|ubiquitin protein ligase binding|SUMO binding|proteasome-mediated ubiquitin-dependent protein catabolic process|ubiquitin-protein transferase activity|ubiquitin protein ligase activity|nucleus	rno04120	Ubiquitin mediated proteolysis
rno-miR-31a-5p	NM_001108245.2	180.00	-35.95	180.00	-35.95	22	1285	 693	Itgb1bp2	GeneID:317258,Genbank:NM_001108245.2,RGD:1565015	integrin subunit beta 1 binding protein 2	GO:0008270,GO:0030018,GO:0005178,GO:0005509,GO:0007229	zinc ion binding|Z disc|integrin binding|calcium ion binding|integrin-mediated signaling pathway
rno-miR-31a-5p	NM_001108606.1	179.00	-31.02	179.00	-31.02	22	2312	 1557	Tp53rk	GeneID:362272,Genbank:NM_001108606.1,RGD:1304911	TP53 regulating kinase	GO:0004674,GO:0005524,GO:0005634,GO:0005829,GO:0006468,GO:0016020,GO:0070525,GO:0000408,GO:0002039	protein serine/threonine kinase activity|ATP binding|nucleus|cytosol|protein phosphorylation|membrane|tRNA threonylcarbamoyladenosine metabolic process|EKC/KEOPS complex|p53 binding
rno-miR-31a-5p	NM_001191593.1	172.00	-30.77	172.00	-30.77	22	1542	 193	Nsun5	GeneID:288595,Genbank:NM_001191593.1,RGD:1309268	NOP2/Sun RNA methyltransferase family member 5	GO:0005730,GO:0008173,GO:0008757,GO:0070475,GO:0001510,GO:0005634	nucleolus|RNA methyltransferase activity|S-adenosylmethionine-dependent methyltransferase activity|rRNA base methylation|RNA methylation|nucleus
rno-miR-31a-5p	NM_012863.1	168.00	-31.84	168.00	-31.84	22	3546	 3307	Bhlha15	GeneID:25334,Genbank:NM_012863.1,RGD:3091	basic helix-loop-helix family, member a15	GO:0042149,GO:0003677,GO:0005634,GO:0042593,GO:0006366,GO:0006851,GO:0007030,GO:0007186,GO:0042803,GO:0007267,GO:0045944,GO:0010832,GO:0048312,GO:0048469,GO:0019722,GO:0000977,GO:0030968,GO:0001228	cellular response to glucose starvation|DNA binding|nucleus|glucose homeostasis|transcription by RNA polymerase II|mitochondrial calcium ion transmembrane transport|Golgi organization|G-protein coupled receptor signaling pathway|protein homodimerization activity|cell-cell signaling|positive regulation of transcription by RNA polymerase II|negative regulation of myotube differentiation|intracellular distribution of mitochondria|cell maturation|calcium-mediated signaling|RNA polymerase II regulatory region sequence-specific DNA binding|endoplasmic reticulum unfolded protein response|transcriptional activator activity, RNA polymerase II transcription regulatory region sequence-specific DNA binding	rno04950	Maturity onset diabetes of the young
rno-miR-31a-5p	XM_006229300.3	168.00	-32.49	168.00	-32.49	22	15351	 1633	Herc2	GeneID:308669,Genbank:XM_006229300.3,RGD:1307989	HECT and RLD domain containing E3 ubiquitin protein ligase 2, transcript variant X1	GO:0005737,GO:0006974,GO:0007283,GO:0008270,GO:0016567,GO:0031625,GO:0032183,GO:0043161,GO:0004842,GO:0061630,GO:0005634	cytoplasm|cellular response to DNA damage stimulus|spermatogenesis|zinc ion binding|protein ubiquitination|ubiquitin protein ligase binding|SUMO binding|proteasome-mediated ubiquitin-dependent protein catabolic process|ubiquitin-protein transferase activity|ubiquitin protein ligase activity|nucleus	rno04120	Ubiquitin mediated proteolysis
rno-miR-31a-5p	XM_006229301.3	168.00	-32.49	168.00	-32.49	22	15383	 1665	Herc2	GeneID:308669,Genbank:XM_006229301.3,RGD:1307989	HECT and RLD domain containing E3 ubiquitin protein ligase 2, transcript variant X2	GO:0005737,GO:0006974,GO:0007283,GO:0008270,GO:0016567,GO:0031625,GO:0032183,GO:0043161,GO:0004842,GO:0061630,GO:0005634	cytoplasm|cellular response to DNA damage stimulus|spermatogenesis|zinc ion binding|protein ubiquitination|ubiquitin protein ligase binding|SUMO binding|proteasome-mediated ubiquitin-dependent protein catabolic process|ubiquitin-protein transferase activity|ubiquitin protein ligase activity|nucleus	rno04120	Ubiquitin mediated proteolysis
rno-miR-31a-5p	XM_006229302.3	168.00	-32.49	168.00	-32.49	22	15340	 1622	Herc2	GeneID:308669,Genbank:XM_006229302.3,RGD:1307989	HECT and RLD domain containing E3 ubiquitin protein ligase 2, transcript variant X3	GO:0005737,GO:0006974,GO:0007283,GO:0008270,GO:0016567,GO:0031625,GO:0032183,GO:0043161,GO:0004842,GO:0061630,GO:0005634	cytoplasm|cellular response to DNA damage stimulus|spermatogenesis|zinc ion binding|protein ubiquitination|ubiquitin protein ligase binding|SUMO binding|proteasome-mediated ubiquitin-dependent protein catabolic process|ubiquitin-protein transferase activity|ubiquitin protein ligase activity|nucleus	rno04120	Ubiquitin mediated proteolysis
rno-miR-31a-5p	XM_006229304.3	168.00	-32.49	168.00	-32.49	22	15243	 1633	Herc2	GeneID:308669,Genbank:XM_006229304.3,RGD:1307989	HECT and RLD domain containing E3 ubiquitin protein ligase 2, transcript variant X4	GO:0005737,GO:0006974,GO:0007283,GO:0008270,GO:0016567,GO:0031625,GO:0032183,GO:0043161,GO:0004842,GO:0061630,GO:0005634	cytoplasm|cellular response to DNA damage stimulus|spermatogenesis|zinc ion binding|protein ubiquitination|ubiquitin protein ligase binding|SUMO binding|proteasome-mediated ubiquitin-dependent protein catabolic process|ubiquitin-protein transferase activity|ubiquitin protein ligase activity|nucleus	rno04120	Ubiquitin mediated proteolysis
rno-miR-31a-5p	XM_006232654.3	161.00	-30.39	161.00	-30.39	22	6464	 236	Arhgef2	GeneID:310635,Genbank:XM_006232654.3,RGD:1304659	Rho/Rac guanine nucleotide exchange factor 2, transcript variant X11	GO:0005737,GO:0005794,GO:0005819,GO:0005856,GO:0005874,GO:0030676,GO:0031410,GO:0005923,GO:0031982,GO:0007015,GO:0032587,GO:0032755,GO:0045944,GO:0032760,GO:0046872,GO:0048365,GO:0050731,GO:0000132,GO:2001224,GO:0050768,GO:0000902,GO:0051092,GO:0002102,GO:0005089,GO:0005515,GO:0005622,GO:0007026,GO:0008017,GO:0008134,GO:0014069,GO:0032991,GO:0017048,GO:0035023,GO:0035556,GO:0043025,GO:0043198,GO:0055059,GO:0045087,GO:0045666,GO:0060546,GO:0071225,GO:0071356,GO:0071474,GO:0071802,GO:1902042,GO:1902219	cytoplasm|Golgi apparatus|spindle|cytoskeleton|microtubule|Rac guanyl-nucleotide exchange factor activity|cytoplasmic vesicle|bicellular tight junction|vesicle|actin filament organization|ruffle membrane|positive regulation of interleukin-6 production|positive regulation of transcription by RNA polymerase II|positive regulation of tumor necrosis factor production|metal ion binding|Rac GTPase binding|positive regulation of peptidyl-tyrosine phosphorylation|establishment of mitotic spindle orientation|positive regulation of neuron migration|negative regulation of neurogenesis|cell morphogenesis|positive regulation of NF-kappaB transcription factor activity|podosome|Rho guanyl-nucleotide exchange factor activity|protein binding|intracellular|negative regulation of microtubule depolymerization|microtubule binding|transcription factor binding|postsynaptic density|protein-containing complex|Rho GTPase binding|regulation of Rho protein signal transduction|intracellular signal transduction|neuronal cell body|dendritic shaft|asymmetric neuroblast division|innate immune response|positive regulation of neuron differentiation|negative regulation of necroptotic process|cellular response to muramyl dipeptide|cellular response to tumor necrosis factor|cellular hyperosmotic response|negative regulation of podosome assembly|negative regulation of extrinsic apoptotic signaling pathway via death domain receptors|negative regulation of intrinsic apoptotic signaling pathway in response to osmotic stress	rno04530,rno05418	Tight junction|Fluid shear stress and atherosclerosis
rno-miR-31a-5p	XM_006233324.3	162.00	-30.12	162.00	-30.12	22	2329	 2108	Gstcd	GeneID:310855,Genbank:XM_006233324.3,RGD:1311822	glutathione S-transferase, C-terminal domain containing, transcript variant X1	GO:0005737,GO:0005634,GO:0005654	cytoplasm|nucleus|nucleoplasm
rno-miR-31a-5p	XM_006234074.2	153.00	-30.63	153.00	-30.63	22	5895	 99	Olfml2a	GeneID:296708,Genbank:XM_006234074.2,RGD:1311651	olfactomedin-like 2A, transcript variant X1	GO:0050840,GO:0005578,GO:0030198,GO:0042803	extracellular matrix binding|proteinaceous extracellular matrix|extracellular matrix organization|protein homodimerization activity
rno-miR-31a-5p	XM_006240878.3	179.00	-30.60	179.00	-30.60	22	9728	 8368	Apc2	GeneID:299611,Genbank:XM_006240878.3,RGD:1308256	APC2, WNT signaling pathway regulator, transcript variant X3	GO:0090090,GO:0031258,GO:0008150,GO:0005575,GO:0090630,GO:0031941,GO:0008283,GO:0005737,GO:0045171,GO:0015630,GO:0005794,GO:0005829,GO:0005881,GO:0016055,GO:0005884,GO:0045295,GO:0016342,GO:0007026,GO:0045595,GO:0016477,GO:0007389,GO:0045732,GO:0030496,GO:0008013,GO:0000226,GO:0048471,GO:0001708,GO:0030877,GO:0008017,GO:0003674	negative regulation of canonical Wnt signaling pathway|lamellipodium membrane|biological_process|cellular_component|activation of GTPase activity|filamentous actin|cell proliferation|cytoplasm|intercellular bridge|microtubule cytoskeleton|Golgi apparatus|cytosol|cytoplasmic microtubule|Wnt signaling pathway|actin filament|gamma-catenin binding|catenin complex|negative regulation of microtubule depolymerization|regulation of cell differentiation|cell migration|pattern specification process|positive regulation of protein catabolic process|midbody|beta-catenin binding|microtubule cytoskeleton organization|perinuclear region of cytoplasm|cell fate specification|beta-catenin destruction complex|microtubule binding|molecular_function	rno04310,rno04390,rno04550,rno04810,rno05200,rno05206,rno05210,rno05225,rno05226,rno05217,rno05213,rno05224,rno04934,rno05166,rno05165	Wnt signaling pathway|Hippo signaling pathway|Signaling pathways regulating pluripotency of stem cells|Regulation of actin cytoskeleton|Pathways in cancer|MicroRNAs in cancer|Colorectal cancer|Hepatocellular carcinoma|Gastric cancer|Basal cell carcinoma|Endometrial cancer|Breast cancer|Cushing's syndrome|HTLV-I infection|Human papillomavirus infection
rno-miR-31a-5p	XM_006240879.3	179.00	-30.60	179.00	-30.60	22	10314	 8954	Apc2	GeneID:299611,Genbank:XM_006240879.3,RGD:1308256	APC2, WNT signaling pathway regulator, transcript variant X4	GO:0090090,GO:0031258,GO:0008150,GO:0005575,GO:0090630,GO:0031941,GO:0008283,GO:0005737,GO:0045171,GO:0015630,GO:0005794,GO:0005829,GO:0005881,GO:0016055,GO:0005884,GO:0045295,GO:0016342,GO:0007026,GO:0045595,GO:0016477,GO:0007389,GO:0045732,GO:0030496,GO:0008013,GO:0000226,GO:0048471,GO:0001708,GO:0030877,GO:0008017,GO:0003674	negative regulation of canonical Wnt signaling pathway|lamellipodium membrane|biological_process|cellular_component|activation of GTPase activity|filamentous actin|cell proliferation|cytoplasm|intercellular bridge|microtubule cytoskeleton|Golgi apparatus|cytosol|cytoplasmic microtubule|Wnt signaling pathway|actin filament|gamma-catenin binding|catenin complex|negative regulation of microtubule depolymerization|regulation of cell differentiation|cell migration|pattern specification process|positive regulation of protein catabolic process|midbody|beta-catenin binding|microtubule cytoskeleton organization|perinuclear region of cytoplasm|cell fate specification|beta-catenin destruction complex|microtubule binding|molecular_function	rno04310,rno04390,rno04550,rno04810,rno05200,rno05206,rno05210,rno05225,rno05226,rno05217,rno05213,rno05224,rno04934,rno05166,rno05165	Wnt signaling pathway|Hippo signaling pathway|Signaling pathways regulating pluripotency of stem cells|Regulation of actin cytoskeleton|Pathways in cancer|MicroRNAs in cancer|Colorectal cancer|Hepatocellular carcinoma|Gastric cancer|Basal cell carcinoma|Endometrial cancer|Breast cancer|Cushing's syndrome|HTLV-I infection|Human papillomavirus infection
rno-miR-31a-5p	XM_006240881.3	179.00	-30.60	179.00	-30.60	22	11249	 9889	Apc2	GeneID:299611,Genbank:XM_006240881.3,RGD:1308256	APC2, WNT signaling pathway regulator, transcript variant X5	GO:0090090,GO:0031258,GO:0008150,GO:0005575,GO:0090630,GO:0031941,GO:0008283,GO:0005737,GO:0045171,GO:0015630,GO:0005794,GO:0005829,GO:0005881,GO:0016055,GO:0005884,GO:0045295,GO:0016342,GO:0007026,GO:0045595,GO:0016477,GO:0007389,GO:0045732,GO:0030496,GO:0008013,GO:0000226,GO:0048471,GO:0001708,GO:0030877,GO:0008017,GO:0003674	negative regulation of canonical Wnt signaling pathway|lamellipodium membrane|biological_process|cellular_component|activation of GTPase activity|filamentous actin|cell proliferation|cytoplasm|intercellular bridge|microtubule cytoskeleton|Golgi apparatus|cytosol|cytoplasmic microtubule|Wnt signaling pathway|actin filament|gamma-catenin binding|catenin complex|negative regulation of microtubule depolymerization|regulation of cell differentiation|cell migration|pattern specification process|positive regulation of protein catabolic process|midbody|beta-catenin binding|microtubule cytoskeleton organization|perinuclear region of cytoplasm|cell fate specification|beta-catenin destruction complex|microtubule binding|molecular_function	rno04310,rno04390,rno04550,rno04810,rno05200,rno05206,rno05210,rno05225,rno05226,rno05217,rno05213,rno05224,rno04934,rno05166,rno05165	Wnt signaling pathway|Hippo signaling pathway|Signaling pathways regulating pluripotency of stem cells|Regulation of actin cytoskeleton|Pathways in cancer|MicroRNAs in cancer|Colorectal cancer|Hepatocellular carcinoma|Gastric cancer|Basal cell carcinoma|Endometrial cancer|Breast cancer|Cushing's syndrome|HTLV-I infection|Human papillomavirus infection
rno-miR-31a-5p	XM_006249898.3	166.00	-31.62	166.00	-31.62	22	13800	 7477	Nav1	GeneID:685707,Genbank:XM_006249898.3,RGD:1590261	neuron navigator 1, transcript variant X1	GO:0001764,GO:0007399,GO:0015630,GO:0043194,GO:0001578	neuron migration|nervous system development|microtubule cytoskeleton|axon initial segment|microtubule bundle formation
rno-miR-31a-5p	XM_006249899.3	166.00	-31.62	166.00	-31.62	22	13791	 7468	Nav1	GeneID:685707,Genbank:XM_006249899.3,RGD:1590261	neuron navigator 1, transcript variant X3	GO:0001764,GO:0007399,GO:0015630,GO:0043194,GO:0001578	neuron migration|nervous system development|microtubule cytoskeleton|axon initial segment|microtubule bundle formation
rno-miR-31a-5p	XM_006249900.3	166.00	-31.62	166.00	-31.62	22	13776	 7453	Nav1	GeneID:685707,Genbank:XM_006249900.3,RGD:1590261	neuron navigator 1, transcript variant X4	GO:0001764,GO:0007399,GO:0015630,GO:0043194,GO:0001578	neuron migration|nervous system development|microtubule cytoskeleton|axon initial segment|microtubule bundle formation
rno-miR-31a-5p	XM_006249902.3	166.00	-31.62	166.00	-31.62	22	12999	 6676	Nav1	GeneID:685707,Genbank:XM_006249902.3,RGD:1590261	neuron navigator 1, transcript variant X7	GO:0001764,GO:0007399,GO:0015630,GO:0043194,GO:0001578	neuron migration|nervous system development|microtubule cytoskeleton|axon initial segment|microtubule bundle formation
rno-miR-31a-5p	XM_008761504.2	162.00	-30.12	162.00	-30.12	22	3900	 3679	Gstcd	GeneID:310855,Genbank:XM_008761504.2,RGD:1311822	glutathione S-transferase, C-terminal domain containing, transcript variant X2	GO:0005737,GO:0005634,GO:0005654	cytoplasm|nucleus|nucleoplasm
rno-miR-31a-5p	XM_008768941.2	168.00	-31.84	168.00	-31.84	22	5064	 4853	Bhlha15	GeneID:25334,Genbank:XM_008768941.2,RGD:3091	basic helix-loop-helix family, member a15, transcript variant X1	GO:0042149,GO:0003677,GO:0005634,GO:0042593,GO:0006366,GO:0006851,GO:0007030,GO:0007186,GO:0042803,GO:0007267,GO:0045944,GO:0010832,GO:0048312,GO:0048469,GO:0019722,GO:0000977,GO:0030968,GO:0001228	cellular response to glucose starvation|DNA binding|nucleus|glucose homeostasis|transcription by RNA polymerase II|mitochondrial calcium ion transmembrane transport|Golgi organization|G-protein coupled receptor signaling pathway|protein homodimerization activity|cell-cell signaling|positive regulation of transcription by RNA polymerase II|negative regulation of myotube differentiation|intracellular distribution of mitochondria|cell maturation|calcium-mediated signaling|RNA polymerase II regulatory region sequence-specific DNA binding|endoplasmic reticulum unfolded protein response|transcriptional activator activity, RNA polymerase II transcription regulatory region sequence-specific DNA binding	rno04950	Maturity onset diabetes of the young
rno-miR-31a-5p	XM_017590935.1	162.00	-30.12	162.00	-30.12	22	2148	 1927	Gstcd	GeneID:310855,Genbank:XM_017590935.1,RGD:1311822	glutathione S-transferase, C-terminal domain containing, transcript variant X3	GO:0005737,GO:0005634,GO:0005654	cytoplasm|nucleus|nucleoplasm
rno-miR-31a-5p	XM_017592358.1	161.00	-30.12	161.00	-30.12	22	3569	 2480	LOC108350583	GeneID:108350583,Genbank:XM_017592358.1	translation initiation factor IF-2-like
rno-miR-31a-5p	XM_017593989.1	173.00	-31.61	173.00	-31.61	22	7848	 1741	Slc8a3	GeneID:140448,Genbank:XM_017593989.1,RGD:620197	solute carrier family 8 member A3, transcript variant X3	GO:0005789,GO:0005874,GO:0005886,GO:0005887,GO:0006814,GO:0030001,GO:0006851,GO:0030054,GO:0031226,GO:0006874,GO:0031594,GO:0035725,GO:0042383,GO:0051560,GO:0060078,GO:0042552,GO:0060291,GO:0060402,GO:0070588,GO:0071320,GO:0002244,GO:0071456,GO:0005432,GO:0098703,GO:0005516,GO:0005739,GO:0005741,GO:0007154,GO:0007612,GO:0007613,GO:0014819,GO:0042995,GO:0015368,GO:0043025,GO:0016528,GO:0043197,GO:0021537,GO:0043204,GO:0046872,GO:0048471,GO:0099580,GO:0048709,GO:1990034	endoplasmic reticulum membrane|microtubule|plasma membrane|integral component of plasma membrane|sodium ion transport|metal ion transport|mitochondrial calcium ion transmembrane transport|cell junction|intrinsic component of plasma membrane|cellular calcium ion homeostasis|neuromuscular junction|sodium ion transmembrane transport|sarcolemma|mitochondrial calcium ion homeostasis|regulation of postsynaptic membrane potential|myelination|long-term synaptic potentiation|calcium ion transport into cytosol|calcium ion transmembrane transport|cellular response to cAMP|hematopoietic progenitor cell differentiation|cellular response to hypoxia|calcium:sodium antiporter activity|calcium ion import across plasma membrane|calmodulin binding|mitochondrion|mitochondrial outer membrane|cell communication|learning|memory|regulation of skeletal muscle contraction|cell projection|calcium:cation antiporter activity|neuronal cell body|sarcoplasm|dendritic spine|telencephalon development|perikaryon|metal ion binding|perinuclear region of cytoplasm|ion antiporter activity involved in regulation of postsynaptic membrane potential|oligodendrocyte differentiation|calcium ion export across plasma membrane	rno04371,rno04020,rno04022,rno04974,rno04740	Apelin signaling pathway|Calcium signaling pathway|cGMP - PKG signaling pathway|Protein digestion and absorption|Olfactory transduction
rno-miR-31a-5p	XM_017593991.1	173.00	-31.61	173.00	-31.61	22	7759	 1741	Slc8a3	GeneID:140448,Genbank:XM_017593991.1,RGD:620197	solute carrier family 8 member A3, transcript variant X5	GO:0005789,GO:0005874,GO:0005886,GO:0005887,GO:0006814,GO:0030001,GO:0006851,GO:0030054,GO:0031226,GO:0006874,GO:0031594,GO:0035725,GO:0042383,GO:0051560,GO:0060078,GO:0042552,GO:0060291,GO:0060402,GO:0070588,GO:0071320,GO:0002244,GO:0071456,GO:0005432,GO:0098703,GO:0005516,GO:0005739,GO:0005741,GO:0007154,GO:0007612,GO:0007613,GO:0014819,GO:0042995,GO:0015368,GO:0043025,GO:0016528,GO:0043197,GO:0021537,GO:0043204,GO:0046872,GO:0048471,GO:0099580,GO:0048709,GO:1990034	endoplasmic reticulum membrane|microtubule|plasma membrane|integral component of plasma membrane|sodium ion transport|metal ion transport|mitochondrial calcium ion transmembrane transport|cell junction|intrinsic component of plasma membrane|cellular calcium ion homeostasis|neuromuscular junction|sodium ion transmembrane transport|sarcolemma|mitochondrial calcium ion homeostasis|regulation of postsynaptic membrane potential|myelination|long-term synaptic potentiation|calcium ion transport into cytosol|calcium ion transmembrane transport|cellular response to cAMP|hematopoietic progenitor cell differentiation|cellular response to hypoxia|calcium:sodium antiporter activity|calcium ion import across plasma membrane|calmodulin binding|mitochondrion|mitochondrial outer membrane|cell communication|learning|memory|regulation of skeletal muscle contraction|cell projection|calcium:cation antiporter activity|neuronal cell body|sarcoplasm|dendritic spine|telencephalon development|perikaryon|metal ion binding|perinuclear region of cytoplasm|ion antiporter activity involved in regulation of postsynaptic membrane potential|oligodendrocyte differentiation|calcium ion export across plasma membrane	rno04371,rno04020,rno04022,rno04974,rno04740	Apelin signaling pathway|Calcium signaling pathway|cGMP - PKG signaling pathway|Protein digestion and absorption|Olfactory transduction
rno-miR-31a-5p	XM_017594130.1	162.00	-31.66	162.00	-31.66	22	6695	 5612	Mboat2	GeneID:313997,Genbank:XM_017594130.1,RGD:1305798	membrane bound O-acyltransferase domain containing 2, transcript variant X2	GO:0008654,GO:0016021,GO:0016746	phospholipid biosynthetic process|integral component of membrane|transferase activity, transferring acyl groups	rno00561,rno00564	Glycerolipid metabolism|Glycerophospholipid metabolism
rno-miR-31a-5p	XM_017594131.1	162.00	-31.66	162.00	-31.66	22	6448	 5365	Mboat2	GeneID:313997,Genbank:XM_017594131.1,RGD:1305798	membrane bound O-acyltransferase domain containing 2, transcript variant X3	GO:0008654,GO:0016021,GO:0016746	phospholipid biosynthetic process|integral component of membrane|transferase activity, transferring acyl groups	rno00561,rno00564	Glycerolipid metabolism|Glycerophospholipid metabolism
rno-miR-31a-5p	XM_017594132.1	162.00	-31.66	162.00	-31.66	22	6552	 5469	Mboat2	GeneID:313997,Genbank:XM_017594132.1,RGD:1305798	membrane bound O-acyltransferase domain containing 2, transcript variant X4	GO:0008654,GO:0016021,GO:0016746	phospholipid biosynthetic process|integral component of membrane|transferase activity, transferring acyl groups	rno00561,rno00564	Glycerolipid metabolism|Glycerophospholipid metabolism
rno-miR-31a-5p	XM_017594133.1	162.00	-31.66	162.00	-31.66	22	6544	 5461	Mboat2	GeneID:313997,Genbank:XM_017594133.1,RGD:1305798	membrane bound O-acyltransferase domain containing 2, transcript variant X5	GO:0008654,GO:0016021,GO:0016746	phospholipid biosynthetic process|integral component of membrane|transferase activity, transferring acyl groups	rno00561,rno00564	Glycerolipid metabolism|Glycerophospholipid metabolism
rno-miR-31a-5p	XM_017594716.1	179.00	-30.60	179.00	-30.60	22	9720	 8360	Apc2	GeneID:299611,Genbank:XM_017594716.1,RGD:1308256	APC2, WNT signaling pathway regulator, transcript variant X1	GO:0090090,GO:0031258,GO:0008150,GO:0005575,GO:0090630,GO:0031941,GO:0008283,GO:0005737,GO:0045171,GO:0015630,GO:0005794,GO:0005829,GO:0005881,GO:0016055,GO:0005884,GO:0045295,GO:0016342,GO:0007026,GO:0045595,GO:0016477,GO:0007389,GO:0045732,GO:0030496,GO:0008013,GO:0000226,GO:0048471,GO:0001708,GO:0030877,GO:0008017,GO:0003674	negative regulation of canonical Wnt signaling pathway|lamellipodium membrane|biological_process|cellular_component|activation of GTPase activity|filamentous actin|cell proliferation|cytoplasm|intercellular bridge|microtubule cytoskeleton|Golgi apparatus|cytosol|cytoplasmic microtubule|Wnt signaling pathway|actin filament|gamma-catenin binding|catenin complex|negative regulation of microtubule depolymerization|regulation of cell differentiation|cell migration|pattern specification process|positive regulation of protein catabolic process|midbody|beta-catenin binding|microtubule cytoskeleton organization|perinuclear region of cytoplasm|cell fate specification|beta-catenin destruction complex|microtubule binding|molecular_function	rno04310,rno04390,rno04550,rno04810,rno05200,rno05206,rno05210,rno05225,rno05226,rno05217,rno05213,rno05224,rno04934,rno05166,rno05165	Wnt signaling pathway|Hippo signaling pathway|Signaling pathways regulating pluripotency of stem cells|Regulation of actin cytoskeleton|Pathways in cancer|MicroRNAs in cancer|Colorectal cancer|Hepatocellular carcinoma|Gastric cancer|Basal cell carcinoma|Endometrial cancer|Breast cancer|Cushing's syndrome|HTLV-I infection|Human papillomavirus infection
rno-miR-31a-5p	XM_017594717.1	179.00	-30.60	179.00	-30.60	22	9717	 8357	Apc2	GeneID:299611,Genbank:XM_017594717.1,RGD:1308256	APC2, WNT signaling pathway regulator, transcript variant X2	GO:0090090,GO:0031258,GO:0008150,GO:0005575,GO:0090630,GO:0031941,GO:0008283,GO:0005737,GO:0045171,GO:0015630,GO:0005794,GO:0005829,GO:0005881,GO:0016055,GO:0005884,GO:0045295,GO:0016342,GO:0007026,GO:0045595,GO:0016477,GO:0007389,GO:0045732,GO:0030496,GO:0008013,GO:0000226,GO:0048471,GO:0001708,GO:0030877,GO:0008017,GO:0003674	negative regulation of canonical Wnt signaling pathway|lamellipodium membrane|biological_process|cellular_component|activation of GTPase activity|filamentous actin|cell proliferation|cytoplasm|intercellular bridge|microtubule cytoskeleton|Golgi apparatus|cytosol|cytoplasmic microtubule|Wnt signaling pathway|actin filament|gamma-catenin binding|catenin complex|negative regulation of microtubule depolymerization|regulation of cell differentiation|cell migration|pattern specification process|positive regulation of protein catabolic process|midbody|beta-catenin binding|microtubule cytoskeleton organization|perinuclear region of cytoplasm|cell fate specification|beta-catenin destruction complex|microtubule binding|molecular_function	rno04310,rno04390,rno04550,rno04810,rno05200,rno05206,rno05210,rno05225,rno05226,rno05217,rno05213,rno05224,rno04934,rno05166,rno05165	Wnt signaling pathway|Hippo signaling pathway|Signaling pathways regulating pluripotency of stem cells|Regulation of actin cytoskeleton|Pathways in cancer|MicroRNAs in cancer|Colorectal cancer|Hepatocellular carcinoma|Gastric cancer|Basal cell carcinoma|Endometrial cancer|Breast cancer|Cushing's syndrome|HTLV-I infection|Human papillomavirus infection
rno-miR-31a-5p	XM_017598794.1	183.00	-32.35	183.00	-32.35	22	2325	 599	Ppp1r12b	GeneID:304813,Genbank:XM_017598794.1,RGD:1309287	protein phosphatase 1, regulatory subunit 12B, transcript variant X10	GO:0010923,GO:0019208,GO:0019901,GO:0019902,GO:0030018,GO:0031672,GO:0050790,GO:0004857,GO:0005737,GO:0007165	negative regulation of phosphatase activity|phosphatase regulator activity|protein kinase binding|phosphatase binding|Z disc|A band|regulation of catalytic activity|enzyme inhibitor activity|cytoplasm|signal transduction	rno04510,rno04810,rno04921,rno04270,rno05205	Focal adhesion|Regulation of actin cytoskeleton|Oxytocin signaling pathway|Vascular smooth muscle contraction|Proteoglycans in cancer
rno-miR-31a-5p	XM_017598978.1	166.00	-31.62	166.00	-31.62	22	14755	 8432	Nav1	GeneID:685707,Genbank:XM_017598978.1,RGD:1590261	neuron navigator 1, transcript variant X2	GO:0001764,GO:0007399,GO:0015630,GO:0043194,GO:0001578	neuron migration|nervous system development|microtubule cytoskeleton|axon initial segment|microtubule bundle formation
rno-miR-31a-5p	XM_017598979.1	166.00	-31.62	166.00	-31.62	22	13629	 7306	Nav1	GeneID:685707,Genbank:XM_017598979.1,RGD:1590261	neuron navigator 1, transcript variant X5	GO:0001764,GO:0007399,GO:0015630,GO:0043194,GO:0001578	neuron migration|nervous system development|microtubule cytoskeleton|axon initial segment|microtubule bundle formation
rno-miR-31a-5p	XM_017598980.1	166.00	-31.62	166.00	-31.62	22	13605	 7282	Nav1	GeneID:685707,Genbank:XM_017598980.1,RGD:1590261	neuron navigator 1, transcript variant X6	GO:0001764,GO:0007399,GO:0015630,GO:0043194,GO:0001578	neuron migration|nervous system development|microtubule cytoskeleton|axon initial segment|microtubule bundle formation
rno-miR-338-3p	NM_001025020.1	181.00	-32.50	181.00	-32.50	23	2055	 285	Syndig1	GeneID:362235,Genbank:NM_001025020.1,RGD:1310753	synapse differentiation inducing 1	GO:0097091,GO:0042803,GO:0005887,GO:0098793,GO:0043197,GO:0043198,GO:0006886,GO:0008150,GO:0014069,GO:0043231,GO:0030054,GO:0044297,GO:0031901,GO:0045211,GO:0051965,GO:0035254,GO:0000139,GO:0003674,GO:0060076,GO:0005575	synaptic vesicle clustering|protein homodimerization activity|integral component of plasma membrane|presynapse|dendritic spine|dendritic shaft|intracellular protein transport|biological_process|postsynaptic density|intracellular membrane-bounded organelle|cell junction|cell body|early endosome membrane|postsynaptic membrane|positive regulation of synapse assembly|glutamate receptor binding|Golgi membrane|molecular_function|excitatory synapse|cellular_component
rno-miR-338-3p	NM_001037492.1	173.00	-31.83	173.00	-31.83	23	2263	 624	Slc41a3	GeneID:641603,Genbank:NM_001037492.1,RGD:1589573	solute carrier family 41, member 3	GO:0008324,GO:0016021,GO:0055085,GO:0098655,GO:0005886	cation transmembrane transporter activity|integral component of membrane|transmembrane transport|cation transmembrane transport|plasma membrane
rno-miR-338-3p	NM_001048185.1	178.00	-32.24	178.00	-32.24	23	1312	 309	Agmat	GeneID:298607,Genbank:NM_001048185.1,RGD:1308424	agmatinase	GO:0033388,GO:0046872,GO:0005739,GO:0008295,GO:0008783	putrescine biosynthetic process from arginine|metal ion binding|mitochondrion|spermidine biosynthetic process|agmatinase activity	rno00330	Arginine and proline metabolism
rno-miR-338-3p	NM_001106474.1	174.00	-30.44	174.00	-30.44	23	5001	 2932	Sec24b	GeneID:295461,Genbank:NM_001106474.1,RGD:1309358	SEC24 homolog B, COPII coat complex component	GO:0061156,GO:0003151,GO:0072358,GO:0005829,GO:0090110,GO:0006886,GO:0006888,GO:0008270,GO:0021747,GO:0030127,GO:0090178,GO:0030134,GO:1901301,GO:0035909,GO:0060088,GO:0060425,GO:0000139,GO:0060463,GO:0001843,GO:0060982,GO:0002093	pulmonary artery morphogenesis|outflow tract morphogenesis|cardiovascular system development|cytosol|cargo loading into COPII-coated vesicle|intracellular protein transport|ER to Golgi vesicle-mediated transport|zinc ion binding|cochlear nucleus development|COPII vesicle coat|regulation of establishment of planar polarity involved in neural tube closure|COPII-coated ER to Golgi transport vesicle|regulation of cargo loading into COPII-coated vesicle|aorta morphogenesis|auditory receptor cell stereocilium organization|lung morphogenesis|Golgi membrane|lung lobe morphogenesis|neural tube closure|coronary artery morphogenesis|auditory receptor cell morphogenesis	rno04141	Protein processing in endoplasmic reticulum
rno-miR-338-3p	NM_001109609.1	173.00	-30.11	173.00	-30.11	23	1913	 297	Lingo3	GeneID:690755,Genbank:NM_001109609.1,RGD:1592209	leucine rich repeat and Ig domain containing 3	GO:0007409,GO:0016021,GO:0005578,GO:0005615	axonogenesis|integral component of membrane|proteinaceous extracellular matrix|extracellular space
rno-miR-338-3p	NM_012500.1	177.00	-30.65	177.00	-30.65	23	2381	 1998	Apeh	GeneID:24206,Genbank:NM_012500.1,RGD:2125	acylaminoacyl-peptide hydrolase	GO:0005829,GO:0006508,GO:0008242,GO:0031965,GO:0042802,GO:0050435,GO:0004252,GO:0005737	cytosol|proteolysis|omega peptidase activity|nuclear membrane|identical protein binding|amyloid-beta metabolic process|serine-type endopeptidase activity|cytoplasm
rno-miR-338-3p	NM_020084.3	164.00	-30.41	164.00	-30.41	23	6709	 1209	Cacna1i	GeneID:56827,Genbank:NM_020084.3,RGD:68944	calcium voltage-gated channel subunit alpha1 I	GO:0070509,GO:0005886,GO:0005891,GO:0070588,GO:0006816,GO:0008332,GO:0019228,GO:0086010,GO:0030317,GO:0030431,GO:0034765,GO:0035725,GO:0005245,GO:0045956,GO:0005248,GO:0060402,GO:0005261	calcium ion import|plasma membrane|voltage-gated calcium channel complex|calcium ion transmembrane transport|calcium ion transport|low voltage-gated calcium channel activity|neuronal action potential|membrane depolarization during action potential|flagellated sperm motility|sleep|regulation of ion transmembrane transport|sodium ion transmembrane transport|voltage-gated calcium channel activity|positive regulation of calcium ion-dependent exocytosis|voltage-gated sodium channel activity|calcium ion transport into cytosol|cation channel activity	rno04010,rno04020,rno04925,rno04927,rno04713,rno04934	MAPK signaling pathway|Calcium signaling pathway|Aldosterone synthesis and secretion|Cortisol synthesis and secretion|Circadian entrainment|Cushing's syndrome
rno-miR-338-3p	XM_003751296.4	177.00	-30.25	177.00	-30.25	23	8039	 5448	Syt14	GeneID:684293,Genbank:XM_003751296.4,RGD:1592654	synaptotagmin 14, transcript variant X4	GO:0048791,GO:0005544,GO:0005886,GO:0006906,GO:0016021,GO:0016079,GO:0017158,GO:0019905,GO:0030276,GO:0042803,GO:0005509,GO:0046982,GO:0005543	calcium ion-regulated exocytosis of neurotransmitter|calcium-dependent phospholipid binding|plasma membrane|vesicle fusion|integral component of membrane|synaptic vesicle exocytosis|regulation of calcium ion-dependent exocytosis|syntaxin binding|clathrin binding|protein homodimerization activity|calcium ion binding|protein heterodimerization activity|phospholipid binding
rno-miR-338-3p	XM_003751297.4	177.00	-30.25	177.00	-30.25	23	8096	 5505	Syt14	GeneID:684293,Genbank:XM_003751297.4,RGD:1592654	synaptotagmin 14, transcript variant X3	GO:0048791,GO:0005544,GO:0005886,GO:0006906,GO:0016021,GO:0016079,GO:0017158,GO:0019905,GO:0030276,GO:0042803,GO:0005509,GO:0046982,GO:0005543	calcium ion-regulated exocytosis of neurotransmitter|calcium-dependent phospholipid binding|plasma membrane|vesicle fusion|integral component of membrane|synaptic vesicle exocytosis|regulation of calcium ion-dependent exocytosis|syntaxin binding|clathrin binding|protein homodimerization activity|calcium ion binding|protein heterodimerization activity|phospholipid binding
rno-miR-338-3p	XM_006233275.3	174.00	-30.44	174.00	-30.44	23	5090	 3015	Sec24b	GeneID:295461,Genbank:XM_006233275.3,RGD:1309358	SEC24 homolog B, COPII coat complex component, transcript variant X1	GO:0061156,GO:0003151,GO:0072358,GO:0005829,GO:0090110,GO:0006886,GO:0006888,GO:0008270,GO:0021747,GO:0030127,GO:0090178,GO:0030134,GO:1901301,GO:0035909,GO:0060088,GO:0060425,GO:0000139,GO:0060463,GO:0001843,GO:0060982,GO:0002093	pulmonary artery morphogenesis|outflow tract morphogenesis|cardiovascular system development|cytosol|cargo loading into COPII-coated vesicle|intracellular protein transport|ER to Golgi vesicle-mediated transport|zinc ion binding|cochlear nucleus development|COPII vesicle coat|regulation of establishment of planar polarity involved in neural tube closure|COPII-coated ER to Golgi transport vesicle|regulation of cargo loading into COPII-coated vesicle|aorta morphogenesis|auditory receptor cell stereocilium organization|lung morphogenesis|Golgi membrane|lung lobe morphogenesis|neural tube closure|coronary artery morphogenesis|auditory receptor cell morphogenesis	rno04141	Protein processing in endoplasmic reticulum
rno-miR-338-3p	XM_006233276.3	174.00	-30.44	174.00	-30.44	23	4984	 2909	Sec24b	GeneID:295461,Genbank:XM_006233276.3,RGD:1309358	SEC24 homolog B, COPII coat complex component, transcript variant X3	GO:0061156,GO:0003151,GO:0072358,GO:0005829,GO:0090110,GO:0006886,GO:0006888,GO:0008270,GO:0021747,GO:0030127,GO:0090178,GO:0030134,GO:1901301,GO:0035909,GO:0060088,GO:0060425,GO:0000139,GO:0060463,GO:0001843,GO:0060982,GO:0002093	pulmonary artery morphogenesis|outflow tract morphogenesis|cardiovascular system development|cytosol|cargo loading into COPII-coated vesicle|intracellular protein transport|ER to Golgi vesicle-mediated transport|zinc ion binding|cochlear nucleus development|COPII vesicle coat|regulation of establishment of planar polarity involved in neural tube closure|COPII-coated ER to Golgi transport vesicle|regulation of cargo loading into COPII-coated vesicle|aorta morphogenesis|auditory receptor cell stereocilium organization|lung morphogenesis|Golgi membrane|lung lobe morphogenesis|neural tube closure|coronary artery morphogenesis|auditory receptor cell morphogenesis	rno04141	Protein processing in endoplasmic reticulum
rno-miR-338-3p	XM_006233277.3	174.00	-30.44	174.00	-30.44	23	4810	 2735	Sec24b	GeneID:295461,Genbank:XM_006233277.3,RGD:1309358	SEC24 homolog B, COPII coat complex component, transcript variant X5	GO:0061156,GO:0003151,GO:0072358,GO:0005829,GO:0090110,GO:0006886,GO:0006888,GO:0008270,GO:0021747,GO:0030127,GO:0090178,GO:0030134,GO:1901301,GO:0035909,GO:0060088,GO:0060425,GO:0000139,GO:0060463,GO:0001843,GO:0060982,GO:0002093	pulmonary artery morphogenesis|outflow tract morphogenesis|cardiovascular system development|cytosol|cargo loading into COPII-coated vesicle|intracellular protein transport|ER to Golgi vesicle-mediated transport|zinc ion binding|cochlear nucleus development|COPII vesicle coat|regulation of establishment of planar polarity involved in neural tube closure|COPII-coated ER to Golgi transport vesicle|regulation of cargo loading into COPII-coated vesicle|aorta morphogenesis|auditory receptor cell stereocilium organization|lung morphogenesis|Golgi membrane|lung lobe morphogenesis|neural tube closure|coronary artery morphogenesis|auditory receptor cell morphogenesis	rno04141	Protein processing in endoplasmic reticulum
rno-miR-338-3p	XM_006236871.3	173.00	-31.83	173.00	-31.83	23	2253	 639	Slc41a3	GeneID:641603,Genbank:XM_006236871.3,RGD:1589573	solute carrier family 41, member 3, transcript variant X1	GO:0008324,GO:0016021,GO:0055085,GO:0098655,GO:0005886	cation transmembrane transporter activity|integral component of membrane|transmembrane transport|cation transmembrane transport|plasma membrane
rno-miR-338-3p	XM_006236872.3	173.00	-31.83	173.00	-31.83	23	2301	 687	Slc41a3	GeneID:641603,Genbank:XM_006236872.3,RGD:1589573	solute carrier family 41, member 3, transcript variant X2	GO:0008324,GO:0016021,GO:0055085,GO:0098655,GO:0005886	cation transmembrane transporter activity|integral component of membrane|transmembrane transport|cation transmembrane transport|plasma membrane
rno-miR-338-3p	XM_006236873.1	173.00	-31.83	173.00	-31.83	23	2622	 1008	Slc41a3	GeneID:641603,Genbank:XM_006236873.1,RGD:1589573	solute carrier family 41, member 3, transcript variant X3	GO:0008324,GO:0016021,GO:0055085,GO:0098655,GO:0005886	cation transmembrane transporter activity|integral component of membrane|transmembrane transport|cation transmembrane transport|plasma membrane
rno-miR-338-3p	XM_006236874.3	173.00	-31.83	173.00	-31.83	23	2183	 569	Slc41a3	GeneID:641603,Genbank:XM_006236874.3,RGD:1589573	solute carrier family 41, member 3, transcript variant X4	GO:0008324,GO:0016021,GO:0055085,GO:0098655,GO:0005886	cation transmembrane transporter activity|integral component of membrane|transmembrane transport|cation transmembrane transport|plasma membrane
rno-miR-338-3p	XM_006236875.3	173.00	-31.83	173.00	-31.83	23	2453	 839	Slc41a3	GeneID:641603,Genbank:XM_006236875.3,RGD:1589573	solute carrier family 41, member 3, transcript variant X5	GO:0008324,GO:0016021,GO:0055085,GO:0098655,GO:0005886	cation transmembrane transporter activity|integral component of membrane|transmembrane transport|cation transmembrane transport|plasma membrane
rno-miR-338-3p	XM_006236877.2	173.00	-31.83	173.00	-31.83	23	2594	 980	Slc41a3	GeneID:641603,Genbank:XM_006236877.2,RGD:1589573	solute carrier family 41, member 3, transcript variant X6	GO:0008324,GO:0016021,GO:0055085,GO:0098655,GO:0005886	cation transmembrane transporter activity|integral component of membrane|transmembrane transport|cation transmembrane transport|plasma membrane
rno-miR-338-3p	XM_006236878.3	173.00	-31.83	173.00	-31.83	23	1894	 280	Slc41a3	GeneID:641603,Genbank:XM_006236878.3,RGD:1589573	solute carrier family 41, member 3, transcript variant X7	GO:0008324,GO:0016021,GO:0055085,GO:0098655,GO:0005886	cation transmembrane transporter activity|integral component of membrane|transmembrane transport|cation transmembrane transport|plasma membrane
rno-miR-338-3p	XM_006250991.3	173.00	-33.29	173.00	-33.29	23	3278	 2903	Fam114a1	GeneID:498366,Genbank:XM_006250991.3,RGD:1560201	family with sequence similarity 114, member A1, transcript variant X1	GO:0005829,GO:0005634,GO:0005654,GO:0005794	cytosol|nucleus|nucleoplasm|Golgi apparatus
rno-miR-338-3p	XM_006255619.3	172.00	-30.44	172.00	-30.44	23	2888	 995	Rfwd3	GeneID:361409,Genbank:XM_006255619.3,RGD:1305243	ring finger and WD repeat domain 3	GO:0005634,GO:0005654,GO:0006974,GO:0010212,GO:0016567,GO:0031297,GO:0031571,GO:0035861,GO:0036297,GO:0090734,GO:0097371,GO:0000724,GO:2000001,GO:0002039,GO:0004842	nucleus|nucleoplasm|cellular response to DNA damage stimulus|response to ionizing radiation|protein ubiquitination|replication fork processing|mitotic G1 DNA damage checkpoint|site of double-strand break|interstrand cross-link repair|site of DNA damage|MDM2/MDM4 family protein binding|double-strand break repair via homologous recombination|regulation of DNA damage checkpoint|p53 binding|ubiquitin-protein transferase activity
rno-miR-338-3p	XM_008761458.2	174.00	-30.44	174.00	-30.44	23	5087	 3012	Sec24b	GeneID:295461,Genbank:XM_008761458.2,RGD:1309358	SEC24 homolog B, COPII coat complex component, transcript variant X2	GO:0061156,GO:0003151,GO:0072358,GO:0005829,GO:0090110,GO:0006886,GO:0006888,GO:0008270,GO:0021747,GO:0030127,GO:0090178,GO:0030134,GO:1901301,GO:0035909,GO:0060088,GO:0060425,GO:0000139,GO:0060463,GO:0001843,GO:0060982,GO:0002093	pulmonary artery morphogenesis|outflow tract morphogenesis|cardiovascular system development|cytosol|cargo loading into COPII-coated vesicle|intracellular protein transport|ER to Golgi vesicle-mediated transport|zinc ion binding|cochlear nucleus development|COPII vesicle coat|regulation of establishment of planar polarity involved in neural tube closure|COPII-coated ER to Golgi transport vesicle|regulation of cargo loading into COPII-coated vesicle|aorta morphogenesis|auditory receptor cell stereocilium organization|lung morphogenesis|Golgi membrane|lung lobe morphogenesis|neural tube closure|coronary artery morphogenesis|auditory receptor cell morphogenesis	rno04141	Protein processing in endoplasmic reticulum
rno-miR-338-3p	XM_008764233.2	178.00	-32.24	178.00	-32.24	23	1431	 506	Agmat	GeneID:298607,Genbank:XM_008764233.2,RGD:1308424	agmatinase, transcript variant X1	GO:0033388,GO:0046872,GO:0005739,GO:0008295,GO:0008783	putrescine biosynthetic process from arginine|metal ion binding|mitochondrion|spermidine biosynthetic process|agmatinase activity	rno00330	Arginine and proline metabolism
rno-miR-338-3p	XM_008769895.2	177.00	-30.25	177.00	-30.25	23	8818	 6227	Syt14	GeneID:684293,Genbank:XM_008769895.2,RGD:1592654	synaptotagmin 14, transcript variant X1	GO:0048791,GO:0005544,GO:0005886,GO:0006906,GO:0016021,GO:0016079,GO:0017158,GO:0019905,GO:0030276,GO:0042803,GO:0005509,GO:0046982,GO:0005543	calcium ion-regulated exocytosis of neurotransmitter|calcium-dependent phospholipid binding|plasma membrane|vesicle fusion|integral component of membrane|synaptic vesicle exocytosis|regulation of calcium ion-dependent exocytosis|syntaxin binding|clathrin binding|protein homodimerization activity|calcium ion binding|protein heterodimerization activity|phospholipid binding
rno-miR-338-3p	XM_008769896.2	177.00	-30.25	177.00	-30.25	23	8761	 6170	Syt14	GeneID:684293,Genbank:XM_008769896.2,RGD:1592654	synaptotagmin 14, transcript variant X2	GO:0048791,GO:0005544,GO:0005886,GO:0006906,GO:0016021,GO:0016079,GO:0017158,GO:0019905,GO:0030276,GO:0042803,GO:0005509,GO:0046982,GO:0005543	calcium ion-regulated exocytosis of neurotransmitter|calcium-dependent phospholipid binding|plasma membrane|vesicle fusion|integral component of membrane|synaptic vesicle exocytosis|regulation of calcium ion-dependent exocytosis|syntaxin binding|clathrin binding|protein homodimerization activity|calcium ion binding|protein heterodimerization activity|phospholipid binding
rno-miR-338-3p	XM_008770176.2	173.00	-33.29	173.00	-33.29	23	3540	 3165	Fam114a1	GeneID:498366,Genbank:XM_008770176.2,RGD:1560201	family with sequence similarity 114, member A1, transcript variant X2	GO:0005829,GO:0005634,GO:0005654,GO:0005794	cytosol|nucleus|nucleoplasm|Golgi apparatus
rno-miR-338-3p	XM_008770177.2	173.00	-33.29	173.00	-33.29	23	3263	 2888	Fam114a1	GeneID:498366,Genbank:XM_008770177.2,RGD:1560201	family with sequence similarity 114, member A1, transcript variant X3	GO:0005829,GO:0005634,GO:0005654,GO:0005794	cytosol|nucleus|nucleoplasm|Golgi apparatus
rno-miR-338-3p	XM_017590788.1	174.00	-30.44	174.00	-30.44	23	4982	 2907	Sec24b	GeneID:295461,Genbank:XM_017590788.1,RGD:1309358	SEC24 homolog B, COPII coat complex component, transcript variant X4	GO:0061156,GO:0003151,GO:0072358,GO:0005829,GO:0090110,GO:0006886,GO:0006888,GO:0008270,GO:0021747,GO:0030127,GO:0090178,GO:0030134,GO:1901301,GO:0035909,GO:0060088,GO:0060425,GO:0000139,GO:0060463,GO:0001843,GO:0060982,GO:0002093	pulmonary artery morphogenesis|outflow tract morphogenesis|cardiovascular system development|cytosol|cargo loading into COPII-coated vesicle|intracellular protein transport|ER to Golgi vesicle-mediated transport|zinc ion binding|cochlear nucleus development|COPII vesicle coat|regulation of establishment of planar polarity involved in neural tube closure|COPII-coated ER to Golgi transport vesicle|regulation of cargo loading into COPII-coated vesicle|aorta morphogenesis|auditory receptor cell stereocilium organization|lung morphogenesis|Golgi membrane|lung lobe morphogenesis|neural tube closure|coronary artery morphogenesis|auditory receptor cell morphogenesis	rno04141	Protein processing in endoplasmic reticulum
rno-miR-338-3p	XM_017591912.1	181.00	-32.50	181.00	-32.50	23	2366	 547	Syndig1	GeneID:362235,Genbank:XM_017591912.1,RGD:1310753	synapse differentiation inducing 1, transcript variant X1	GO:0097091,GO:0042803,GO:0005887,GO:0098793,GO:0043197,GO:0043198,GO:0006886,GO:0008150,GO:0014069,GO:0043231,GO:0030054,GO:0044297,GO:0031901,GO:0045211,GO:0051965,GO:0035254,GO:0000139,GO:0003674,GO:0060076,GO:0005575	synaptic vesicle clustering|protein homodimerization activity|integral component of plasma membrane|presynapse|dendritic spine|dendritic shaft|intracellular protein transport|biological_process|postsynaptic density|intracellular membrane-bounded organelle|cell junction|cell body|early endosome membrane|postsynaptic membrane|positive regulation of synapse assembly|glutamate receptor binding|Golgi membrane|molecular_function|excitatory synapse|cellular_component
rno-miR-338-3p	XM_017591913.1	181.00	-32.50	181.00	-32.50	23	2351	 532	Syndig1	GeneID:362235,Genbank:XM_017591913.1,RGD:1310753	synapse differentiation inducing 1, transcript variant X2	GO:0097091,GO:0042803,GO:0005887,GO:0098793,GO:0043197,GO:0043198,GO:0006886,GO:0008150,GO:0014069,GO:0043231,GO:0030054,GO:0044297,GO:0031901,GO:0045211,GO:0051965,GO:0035254,GO:0000139,GO:0003674,GO:0060076,GO:0005575	synaptic vesicle clustering|protein homodimerization activity|integral component of plasma membrane|presynapse|dendritic spine|dendritic shaft|intracellular protein transport|biological_process|postsynaptic density|intracellular membrane-bounded organelle|cell junction|cell body|early endosome membrane|postsynaptic membrane|positive regulation of synapse assembly|glutamate receptor binding|Golgi membrane|molecular_function|excitatory synapse|cellular_component
rno-miR-338-3p	XM_017591914.1	181.00	-32.50	181.00	-32.50	23	2337	 518	Syndig1	GeneID:362235,Genbank:XM_017591914.1,RGD:1310753	synapse differentiation inducing 1, transcript variant X3	GO:0097091,GO:0042803,GO:0005887,GO:0098793,GO:0043197,GO:0043198,GO:0006886,GO:0008150,GO:0014069,GO:0043231,GO:0030054,GO:0044297,GO:0031901,GO:0045211,GO:0051965,GO:0035254,GO:0000139,GO:0003674,GO:0060076,GO:0005575	synaptic vesicle clustering|protein homodimerization activity|integral component of plasma membrane|presynapse|dendritic spine|dendritic shaft|intracellular protein transport|biological_process|postsynaptic density|intracellular membrane-bounded organelle|cell junction|cell body|early endosome membrane|postsynaptic membrane|positive regulation of synapse assembly|glutamate receptor binding|Golgi membrane|molecular_function|excitatory synapse|cellular_component
rno-miR-338-3p	XM_017591915.1	181.00	-32.50	181.00	-32.50	23	4806	 2987	Syndig1	GeneID:362235,Genbank:XM_017591915.1,RGD:1310753	synapse differentiation inducing 1, transcript variant X4	GO:0097091,GO:0042803,GO:0005887,GO:0098793,GO:0043197,GO:0043198,GO:0006886,GO:0008150,GO:0014069,GO:0043231,GO:0030054,GO:0044297,GO:0031901,GO:0045211,GO:0051965,GO:0035254,GO:0000139,GO:0003674,GO:0060076,GO:0005575	synaptic vesicle clustering|protein homodimerization activity|integral component of plasma membrane|presynapse|dendritic spine|dendritic shaft|intracellular protein transport|biological_process|postsynaptic density|intracellular membrane-bounded organelle|cell junction|cell body|early endosome membrane|postsynaptic membrane|positive regulation of synapse assembly|glutamate receptor binding|Golgi membrane|molecular_function|excitatory synapse|cellular_component
rno-miR-338-3p	XM_017591916.1	181.00	-32.50	181.00	-32.50	23	2115	 296	Syndig1	GeneID:362235,Genbank:XM_017591916.1,RGD:1310753	synapse differentiation inducing 1, transcript variant X5	GO:0097091,GO:0042803,GO:0005887,GO:0098793,GO:0043197,GO:0043198,GO:0006886,GO:0008150,GO:0014069,GO:0043231,GO:0030054,GO:0044297,GO:0031901,GO:0045211,GO:0051965,GO:0035254,GO:0000139,GO:0003674,GO:0060076,GO:0005575	synaptic vesicle clustering|protein homodimerization activity|integral component of plasma membrane|presynapse|dendritic spine|dendritic shaft|intracellular protein transport|biological_process|postsynaptic density|intracellular membrane-bounded organelle|cell junction|cell body|early endosome membrane|postsynaptic membrane|positive regulation of synapse assembly|glutamate receptor binding|Golgi membrane|molecular_function|excitatory synapse|cellular_component
rno-miR-338-3p	XM_017591917.1	181.00	-32.50	181.00	-32.50	23	2211	 392	Syndig1	GeneID:362235,Genbank:XM_017591917.1,RGD:1310753	synapse differentiation inducing 1, transcript variant X6	GO:0097091,GO:0042803,GO:0005887,GO:0098793,GO:0043197,GO:0043198,GO:0006886,GO:0008150,GO:0014069,GO:0043231,GO:0030054,GO:0044297,GO:0031901,GO:0045211,GO:0051965,GO:0035254,GO:0000139,GO:0003674,GO:0060076,GO:0005575	synaptic vesicle clustering|protein homodimerization activity|integral component of plasma membrane|presynapse|dendritic spine|dendritic shaft|intracellular protein transport|biological_process|postsynaptic density|intracellular membrane-bounded organelle|cell junction|cell body|early endosome membrane|postsynaptic membrane|positive regulation of synapse assembly|glutamate receptor binding|Golgi membrane|molecular_function|excitatory synapse|cellular_component
rno-miR-338-3p	XM_017591918.1	181.00	-32.50	181.00	-32.50	23	2768	 949	Syndig1	GeneID:362235,Genbank:XM_017591918.1,RGD:1310753	synapse differentiation inducing 1, transcript variant X7	GO:0097091,GO:0042803,GO:0005887,GO:0098793,GO:0043197,GO:0043198,GO:0006886,GO:0008150,GO:0014069,GO:0043231,GO:0030054,GO:0044297,GO:0031901,GO:0045211,GO:0051965,GO:0035254,GO:0000139,GO:0003674,GO:0060076,GO:0005575	synaptic vesicle clustering|protein homodimerization activity|integral component of plasma membrane|presynapse|dendritic spine|dendritic shaft|intracellular protein transport|biological_process|postsynaptic density|intracellular membrane-bounded organelle|cell junction|cell body|early endosome membrane|postsynaptic membrane|positive regulation of synapse assembly|glutamate receptor binding|Golgi membrane|molecular_function|excitatory synapse|cellular_component
rno-miR-338-3p	XM_017591919.1	181.00	-32.50	181.00	-32.50	23	2280	 461	Syndig1	GeneID:362235,Genbank:XM_017591919.1,RGD:1310753	synapse differentiation inducing 1, transcript variant X8	GO:0097091,GO:0042803,GO:0005887,GO:0098793,GO:0043197,GO:0043198,GO:0006886,GO:0008150,GO:0014069,GO:0043231,GO:0030054,GO:0044297,GO:0031901,GO:0045211,GO:0051965,GO:0035254,GO:0000139,GO:0003674,GO:0060076,GO:0005575	synaptic vesicle clustering|protein homodimerization activity|integral component of plasma membrane|presynapse|dendritic spine|dendritic shaft|intracellular protein transport|biological_process|postsynaptic density|intracellular membrane-bounded organelle|cell junction|cell body|early endosome membrane|postsynaptic membrane|positive regulation of synapse assembly|glutamate receptor binding|Golgi membrane|molecular_function|excitatory synapse|cellular_component
rno-miR-338-3p	XM_017591920.1	181.00	-32.50	181.00	-32.50	23	2265	 446	Syndig1	GeneID:362235,Genbank:XM_017591920.1,RGD:1310753	synapse differentiation inducing 1, transcript variant X9	GO:0097091,GO:0042803,GO:0005887,GO:0098793,GO:0043197,GO:0043198,GO:0006886,GO:0008150,GO:0014069,GO:0043231,GO:0030054,GO:0044297,GO:0031901,GO:0045211,GO:0051965,GO:0035254,GO:0000139,GO:0003674,GO:0060076,GO:0005575	synaptic vesicle clustering|protein homodimerization activity|integral component of plasma membrane|presynapse|dendritic spine|dendritic shaft|intracellular protein transport|biological_process|postsynaptic density|intracellular membrane-bounded organelle|cell junction|cell body|early endosome membrane|postsynaptic membrane|positive regulation of synapse assembly|glutamate receptor binding|Golgi membrane|molecular_function|excitatory synapse|cellular_component
rno-miR-338-3p	XM_017591921.1	181.00	-32.50	181.00	-32.50	23	2275	 456	Syndig1	GeneID:362235,Genbank:XM_017591921.1,RGD:1310753	synapse differentiation inducing 1, transcript variant X10	GO:0097091,GO:0042803,GO:0005887,GO:0098793,GO:0043197,GO:0043198,GO:0006886,GO:0008150,GO:0014069,GO:0043231,GO:0030054,GO:0044297,GO:0031901,GO:0045211,GO:0051965,GO:0035254,GO:0000139,GO:0003674,GO:0060076,GO:0005575	synaptic vesicle clustering|protein homodimerization activity|integral component of plasma membrane|presynapse|dendritic spine|dendritic shaft|intracellular protein transport|biological_process|postsynaptic density|intracellular membrane-bounded organelle|cell junction|cell body|early endosome membrane|postsynaptic membrane|positive regulation of synapse assembly|glutamate receptor binding|Golgi membrane|molecular_function|excitatory synapse|cellular_component
rno-miR-338-3p	XM_017591922.1	181.00	-32.50	181.00	-32.50	23	2029	 210	Syndig1	GeneID:362235,Genbank:XM_017591922.1,RGD:1310753	synapse differentiation inducing 1, transcript variant X11	GO:0097091,GO:0042803,GO:0005887,GO:0098793,GO:0043197,GO:0043198,GO:0006886,GO:0008150,GO:0014069,GO:0043231,GO:0030054,GO:0044297,GO:0031901,GO:0045211,GO:0051965,GO:0035254,GO:0000139,GO:0003674,GO:0060076,GO:0005575	synaptic vesicle clustering|protein homodimerization activity|integral component of plasma membrane|presynapse|dendritic spine|dendritic shaft|intracellular protein transport|biological_process|postsynaptic density|intracellular membrane-bounded organelle|cell junction|cell body|early endosome membrane|postsynaptic membrane|positive regulation of synapse assembly|glutamate receptor binding|Golgi membrane|molecular_function|excitatory synapse|cellular_component
rno-miR-338-3p	XM_017599017.1	177.00	-30.25	177.00	-30.25	23	8518	 5927	Syt14	GeneID:684293,Genbank:XM_017599017.1,RGD:1592654	synaptotagmin 14, transcript variant X6	GO:0048791,GO:0005544,GO:0005886,GO:0006906,GO:0016021,GO:0016079,GO:0017158,GO:0019905,GO:0030276,GO:0042803,GO:0005509,GO:0046982,GO:0005543	calcium ion-regulated exocytosis of neurotransmitter|calcium-dependent phospholipid binding|plasma membrane|vesicle fusion|integral component of membrane|synaptic vesicle exocytosis|regulation of calcium ion-dependent exocytosis|syntaxin binding|clathrin binding|protein homodimerization activity|calcium ion binding|protein heterodimerization activity|phospholipid binding
rno-miR-338-3p	XM_017599018.1	177.00	-30.25	177.00	-30.25	23	8629	 6038	Syt14	GeneID:684293,Genbank:XM_017599018.1,RGD:1592654	synaptotagmin 14, transcript variant X7	GO:0048791,GO:0005544,GO:0005886,GO:0006906,GO:0016021,GO:0016079,GO:0017158,GO:0019905,GO:0030276,GO:0042803,GO:0005509,GO:0046982,GO:0005543	calcium ion-regulated exocytosis of neurotransmitter|calcium-dependent phospholipid binding|plasma membrane|vesicle fusion|integral component of membrane|synaptic vesicle exocytosis|regulation of calcium ion-dependent exocytosis|syntaxin binding|clathrin binding|protein homodimerization activity|calcium ion binding|protein heterodimerization activity|phospholipid binding
rno-miR-338-3p	XM_017599907.1	184.00	-32.47	184.00	-32.47	23	3917	 1805	LOC102554611	GeneID:102554611,Genbank:XM_017599907.1,RGD:7689627	uncharacterized LOC102554611, transcript variant X1
rno-miR-338-3p	XM_017599908.1	184.00	-32.47	184.00	-32.47	23	3881	 1769	LOC102554611	GeneID:102554611,Genbank:XM_017599908.1,RGD:7689627	uncharacterized LOC102554611, transcript variant X2
rno-miR-338-3p	XM_017599909.1	184.00	-32.47	184.00	-32.47	23	3692	 1580	LOC102554611	GeneID:102554611,Genbank:XM_017599909.1,RGD:7689627	uncharacterized LOC102554611, transcript variant X3
rno-miR-338-3p	XM_341690.8	172.00	-30.44	172.00	-30.44	23	3475	 2467	NEWGENE_1305243	GeneID:103690025,Genbank:XM_341690.8,RGD:9168979	ring finger and WD repeat domain 3, transcript variant X1
